# Supplementary material for: MicroCT-based phenomics in the zebrafish skeleton reveals virtues of deep phenotyping in a distributed organ system
Source: eLife. 2017 Sep 8;6:e26014. doi: 10.7554/eLife.26014 (PMC5606849; doi:10.7554/eLife.26014)
Supplement: Figure 2—source data 1. — For each text file, each row represents a different vertebra, and each column represents a different phenotypic measure. The measures and their abbreviations are as follows: Tot.Vol (VertebralVolumes), Cent.Vol (CentrumVolumes), Haem.Vol (HaemalVolumes), Neur.Vol (NeuralVolumes), Tot.SA (VertebralSAs), Cent.SA (CentrumSAs), Haem.SA (HaemalSAs), Neur.SA (NeuralSAs), Tot.TMD (VertebralTMDs), Cent.TMD (CentrumTMDs), Haem.TMD (HaemalTMDs), Neur.TMD (NeuralTMDs), Tot.TMD.sd (VertebralISs), Cent.TMD.sd (CentrumISs), Haem.TMD.sd (HaemalISs), Neur.TMD.sd (NeuralISs), Tot.Th (VertebralMTs), Cent.Th (CentrumMTs), Haem.Th (HaemalMTs), Neur.Th (NeuralMTs), Tot.Th.sd (VertebralTSs), Cent.Th.sd (CentrumTSs), Haem.Th.sd (HaemalTSs), Neur.Th.sd (NeuralTSs), Cent.Le (CentrumLength). [file elife-26014-fig2-data1.zip]

Archive with 75 entries (72 files):
- Figure 2--Source Data/
- Figure 2--Source Data/.DS_Store
- __MACOSX/
- __MACOSX/Figure 2--Source Data/
- __MACOSX/Figure 2--Source Data/._.DS_Store
- Figure 2--Source Data/.Rapp.history
- Figure 2--Source Data/AB_06.txt
- __MACOSX/Figure 2--Source Data/._AB_06.txt
- Figure 2--Source Data/AB_07.txt
- __MACOSX/Figure 2--Source Data/._AB_07.txt
- Figure 2--Source Data/bmp1a_11.txt
- Figure 2--Source Data/bmp1a_12.txt
- __MACOSX/Figure 2--Source Data/._bmp1a_12.txt
- Figure 2--Source Data/bmp1a_14.txt
- __MACOSX/Figure 2--Source Data/._bmp1a_14.txt
- Figure 2--Source Data/bmp1a_16.txt
- __MACOSX/Figure 2--Source Data/._bmp1a_16.txt
- Figure 2--Source Data/bmp1a_17.txt
- __MACOSX/Figure 2--Source Data/._bmp1a_17.txt
- Figure 2--Source Data/bmp1a_19.txt
- __MACOSX/Figure 2--Source Data/._bmp1a_19.txt
- Figure 2--Source Data/Correlation Analysis.R
- __MACOSX/Figure 2--Source Data/._Correlation Analysis.R
- Figure 2--Source Data/op1.txt
- __MACOSX/Figure 2--Source Data/._op1.txt
- Figure 2--Source Data/op2.txt
- __MACOSX/Figure 2--Source Data/._op2.txt
- Figure 2--Source Data/op3.txt
- __MACOSX/Figure 2--Source Data/._op3.txt
- Figure 2--Source Data/op4.txt
- __MACOSX/Figure 2--Source Data/._op4.txt
- Figure 2--Source Data/op5.txt
- __MACOSX/Figure 2--Source Data/._op5.txt
- Figure 2--Source Data/opallus_06.txt
- __MACOSX/Figure 2--Source Data/._opallus_06.txt
- Figure 2--Source Data/opallus_07.txt
- __MACOSX/Figure 2--Source Data/._opallus_07.txt
- Figure 2--Source Data/pissaro_05.txt
- __MACOSX/Figure 2--Source Data/._pissaro_05.txt
- Figure 2--Source Data/pissaro_06.txt
- __MACOSX/Figure 2--Source Data/._pissaro_06.txt
- Figure 2--Source Data/plod2_13.txt
- __MACOSX/Figure 2--Source Data/._plod2_13.txt
- Figure 2--Source Data/plod2_14.txt
- __MACOSX/Figure 2--Source Data/._plod2_14.txt
- Figure 2--Source Data/plod2_15.txt
- __MACOSX/Figure 2--Source Data/._plod2_15.txt
- Figure 2--Source Data/plod2_16.txt
- __MACOSX/Figure 2--Source Data/._plod2_16.txt
- Figure 2--Source Data/plod2_17.txt
- __MACOSX/Figure 2--Source Data/._plod2_17.txt
- Figure 2--Source Data/plod2_18.txt
- __MACOSX/Figure 2--Source Data/._plod2_18.txt
- Figure 2--Source Data/wt1.txt
- __MACOSX/Figure 2--Source Data/._wt1.txt
- Figure 2--Source Data/wt2.txt
- __MACOSX/Figure 2--Source Data/._wt2.txt
- Figure 2--Source Data/wt3.txt
- __MACOSX/Figure 2--Source Data/._wt3.txt
- Figure 2--Source Data/wt4.txt
- __MACOSX/Figure 2--Source Data/._wt4.txt
- Figure 2--Source Data/wt5.txt
- __MACOSX/Figure 2--Source Data/._wt5.txt
- Figure 2--Source Data/zf_034.txt
- __MACOSX/Figure 2--Source Data/._zf_034.txt
- Figure 2--Source Data/zf_036.txt
- __MACOSX/Figure 2--Source Data/._zf_036.txt
- Figure 2--Source Data/zfm18.txt
- __MACOSX/Figure 2--Source Data/._zfm18.txt
- Figure 2--Source Data/zfm19.txt
- __MACOSX/Figure 2--Source Data/._zfm19.txt
- Figure 2--Source Data/zfm21.txt
- __MACOSX/Figure 2--Source Data/._zfm21.txt
- Figure 2--Source Data/zfm25.txt
- __MACOSX/Figure 2--Source Data/._zfm25.txt
