# Supplementary material for: MicroCT-based phenomics in the zebrafish skeleton reveals virtues of deep phenotyping in a distributed organ system
Source: eLife. 2017 Sep 8;6:e26014. doi: 10.7554/eLife.26014 (PMC5606849; doi:10.7554/eLife.26014)
Supplement: Figure 2—source data 1. — For each text file, each row represents a different vertebra, and each column represents a different phenotypic measure. The measures and their abbreviations are as follows: Tot.Vol (VertebralVolumes), Cent.Vol (CentrumVolumes), Haem.Vol (HaemalVolumes), Neur.Vol (NeuralVolumes), Tot.SA (VertebralSAs), Cent.SA (CentrumSAs), Haem.SA (HaemalSAs), Neur.SA (NeuralSAs), Tot.TMD (VertebralTMDs), Cent.TMD (CentrumTMDs), Haem.TMD (HaemalTMDs), Neur.TMD (NeuralTMDs), Tot.TMD.sd (VertebralISs), Cent.TMD.sd (CentrumISs), Haem.TMD.sd (HaemalISs), Neur.TMD.sd (NeuralISs), Tot.Th (VertebralMTs), Cent.Th (CentrumMTs), Haem.Th (HaemalMTs), Neur.Th (NeuralMTs), Tot.Th.sd (VertebralTSs), Cent.Th.sd (CentrumTSs), Haem.Th.sd (HaemalTSs), Neur.Th.sd (NeuralTSs), Cent.Le (CentrumLength). [file elife-26014-fig2-data1.zip › Figure 2--Source Data/bmp1a_17.txt]

Row	VertebralVolumes	CentrumVolumes	HaemalVolumes	NeuralVolumes	VertebralSAs	CentrumSAs	HaemalSAs	NeuralSAs	VertebralTMDs	CentrumTMDs	HaemalTMDs	NeuralTMDs	VertebralISs	CentrumISs	HaemalISs	NeuralISs	VertebralMTs	CentrumMTs	HaemalMTs	NeuralMTs	VertebralTSs	CentrumTSs	HaemalTSs	NeuralTSs	CentrumLength
Vertebrae1	156566466	60428025	84599235	11492901	6140925	1995084	3642660	519057	553.010316987791	577.986620086881	548.879861264625	452.85613430705	203.591586192112	224.184163880457	190.505645356529	140.413120749079	94.9317708987437	121.606460795246	81.5204419728574	80.6861795645726	38.0517830050549	50.6151496162444	17.4546187760528	24.2533245404501	505.093821664731
Vertebrae2	144064116	65753100	67558995	10752021	6091533	2430792	3153591	507591	497.179740545217	517.353407241211	488.488525306155	428.419518002059	159.642569121562	165.604215421577	155.947216996394	115.318375394457	82.7014361020576	105.511797883134	69.1507686803158	64.3991132105532	31.2256563889506	35.4339880599091	16.4563879519327	16.0645168878846	631.066342046582
Vertebrae3	139748490	69642720	59613057	11020590	6012594	2702007	2816667	519939	487.950099644176	499.942683079269	482.543065339571	437.947653830135	152.903679270814	153.582736102292	154.922410293867	121.416905340134	79.7739728787762	98.5920640229025	66.098648688718	64.636808892155	27.6862843929969	29.6917851795575	14.8152489715706	16.3726471827901	735.648685002363
Vertebrae4	142610139	69448239	63521199	10020402	6197373	2776977	2966607	471870	491.542733225213	498.36379268284	491.361161977142	440.932810775672	154.607914592588	151.90428623511	160.030469382918	125.810771006392	79.7883945971946	94.6368189812441	69.3429735951747	64.739250779572	25.7609157539338	28.0545165859671	17.1780240509719	14.1765168049157	727.457381849109
Vertebrae5	145129131	71744967	65614185	7769979	6318648	2880612	3072006	368676	487.116661037546	491.350645923643	490.88434347495	416.20520575555	151.479557184398	147.028305005851	159.139124809917	99.2481490375437	79.1427096593971	94.6551867621991	68.8961349746988	56.791778609664	25.3139229704383	26.5654373541838	16.3750445668458	13.5109527484974	778.724946464688
Vertebrae6	132108165	66549546	56927367	8631252	5777100	2674665	2692305	411012	480.881794137083	494.43572874818	474.884180034944	415.934111487393	148.129160673582	149.65217147839	149.297014100857	101.577875985061	77.353392927768	95.4579758889336	64.8840378922922	55.6269055418794	27.1971156000064	29.2869767072538	14.6040300646364	10.4770564228835	768.620862754447
Vertebrae7	124310403	65002959	52898832	6742008	5441940	2625714	2513700	320166	473.13908031841	487.38601531585	467.58210133567	377.728712409386	145.549038209561	147.996760855268	144.200149347188	76.25567107052	75.5688544172974	92.4059183012159	62.9105190265629	52.1627341502123	26.4346150139504	28.119578569085	13.276846780962	12.1606051984524	737.401878476381
Vertebrae8	119448378	68429529	44869545	6056694	5161905	2735082	2133999	288414	470.760418774161	486.026873051633	456.533741649181	405.14653642399	140.543010683579	145.54325017366	134.303504075386	89.4672353663758	77.7845934633691	95.2124006957791	61.2468251728726	55.6916755454641	29.8258661205593	32.1620127691452	12.1997367461908	9.54347656179927	752.711037052844
Vertebrae9	86331042	53760105	26680941	5889996	3897558	2346561	1270521	280476	450.440585417948	467.929210939014	427.958290218122	392.657600073473	120.785749657293	127.736282480606	105.27015584412	79.504366814154	71.0512811042833	82.9738571575788	56.8929807339307	54.3565359175529	20.9663549485373	20.041120308467	10.0561944153271	8.64148371254492	794.249169713314
Vertebrae10	77857227	51120720	21624435	5000940	3506391	2238957	1024884	238140	446.523638748802	466.371550471165	411.587853646739	395.84530949707	123.189578775851	130.573788637327	99.2298386438589	85.5317134711791	72.1904963372985	83.9167802669802	56.7365295288268	54.8156735064522	22.7413836167978	21.5335923118841	12.9173252305298	9.70574715033748	771.806354281466
Vertebrae11	66957030	55519695	6714225	4926852	2889432	2377431	308259	234612	475.157403723499	482.774967229772	478.426746440261	381.156728261388	139.82173162883	140.500479678366	143.544728621047	79.044282517118	82.3253673650276	86.6508202408749	80.3982836696608	52.5136561390144	24.1452400361941	22.7785097863986	21.3464362329614	12.0954218224645	802.77624341984
Vertebrae12	63956466	52083864	7306929	4639761	2842686	2298051	327222	220941	464.136393403134	468.855047062403	464.932880021128	408.67478326014	130.753761036799	128.970162221866	152.626071879897	95.6964453515654	78.1996269070099	80.952446965062	77.658778596246	56.765460086691	21.2878695316869	19.8939736950926	25.4902624435564	11.2548533936162	756.235858792383
Vertebrae13	65280789	50889195	8834994	5556600	2903985	2246013	394695	264600	463.503099650209	464.042881001239	489.64203016749	416.99870258789	130.023615838051	126.616951777293	158.951595620751	91.7857069808119	78.916954684335	82.1879495232905	77.5639826571865	58.1503187170876	22.1159836959321	22.6119739781379	17.3478033917677	9.92348723116626	733.031728768154
Vertebrae14	74597355	51731946	15688134	7214319	3219300	2290554	588735	343539	479.501247594874	465.415255220047	548.492608345833	430.288851285139	149.912232614641	128.573565953018	201.464759122342	107.31708588134	84.2090860350283	80.3789117066678	109.301766199511	61.0380553162616	26.9357575168643	19.5996255863327	34.4658865498254	10.9453780099451	762.010234180399
Vertebrae15	70050204	44600976	17151372	8297856	3030111	2001258	639450	390726	486.165252934012	461.822585168477	567.856619587249	448.153954850333	158.54689153441	126.269653700484	212.534923147775	121.545748172887	85.1820041355864	77.9265442379831	114.439881452017	68.1142795172509	31.0112642731471	18.654374101647	42.703284138991	16.8750422675152	715.012518384268
Vertebrae16	62752536	41461497	12594960	8779428	2832543	1892331	535815	408366	467.99169599275	447.942948389479	534.740721208999	466.289361884395	143.067860112612	118.525739157205	191.139662792753	139.168093952355	75.4606109311495	72.9404150644336	86.9956155955383	70.7547190653024	19.9093519989686	17.0632747791067	24.7322707501681	18.1455676620472	633.749214289243
Vertebrae17	64197252	45628947	9937053	8631252	2900016	2031687	461286	409248	464.741404147439	461.524328991756	479.90997014886	464.28502858148	125.99436026091	121.919892710031	140.718163470591	128.106887271126	77.2598402974893	80.6720940216663	73.1809883334727	66.6707014831274	19.2352966335553	19.7226140594007	16.4686916019445	14.6832052326988	713.031141207343
Vertebrae18	58733262	43415568	8223768	7093926	2673342	1949220	389844	334719	444.070048714485	447.508118870966	443.684988177325	423.47508900615	119.172860111201	121.828829909525	112.669749718096	107.556521693368	73.3273934040892	77.010151543134	64.1732960977738	65.2561422474896	19.0489108688309	19.339683199661	13.9306246370277	16.532729687545	709.865017047592
Vertebrae19	51880122	38729502	7177275	6056694	2391102	1766646	341334	287532	439.307586128298	443.019295749747	436.117446864919	419.075482826163	113.931394674043	115.839695301031	112.072340328915	100.649926639797	71.2440969377	74.9833089072568	61.6434369697925	62.7585146131816	17.7321066392251	17.8758480432864	12.8466771746175	14.4022046912845	646.485821237368
Vertebrae20	50741019	39331467	6584571	4797198	2325393	1782522	313551	228438	437.113711112351	446.63425777249	412.177645925015	393.9866060857	115.162572051023	120.139985079717	93.5819954682596	80.0336277050192	70.9797643094902	75.5365960369719	59.7339165758215	57.3452388586068	18.4081154097532	18.4251547228005	11.9763354920383	10.4528584781374	674.644375294243
Vertebrae21	48444291	38062710	5343597	5056506	2226168	1732248	254457	240345	442.683523334542	453.059066403755	405.227603438617	403.669492997725	120.821482886097	126.106273230518	88.7264971593858	90.0672200223485	71.6179772325828	76.5298136687107	56.6057699275129	58.5517107175362	18.8987465194057	18.4515646395661	10.7221646087337	12.6140216543314	630.916472334006
Vertebrae22	43545222	33561864	4991679	4963896	1977885	1502487	237699	236376	453.327433123954	468.442852533201	404.822843495442	400.768551482699	130.665003646732	137.199467429092	86.8715134945682	90.222714134075	71.2470214952025	76.9668549809158	56.3508816255717	56.4724108398761	19.2666087029861	18.847520551924	9.88341895585769	10.6136889494666	569.968473503565
Vertebrae23	42776559	34682445	4417497	3602529	1883070	1499400	209034	171549	462.017606115123	477.359315574151	407.689290803729	383.100001530743	137.695397312993	141.811572330835	104.641042092043	75.5255365243511	76.5271730011516	82.8548416635271	61.9694492126303	51.5545256031884	23.7884016969672	22.66502298168	17.3635547074908	8.66084280663327	538.398808550072
Vertebrae24	53936064	46101258	4195233	3565485	2346561	1973475	199773	169785	492.184365890964	508.219733437771	395.374212483185	402.299800942954	154.17684224297	156.005483285427	91.0063429760313	110.242306552349	83.6761422979396	90.2385524088999	58.8783632546456	55.3115661380855	24.763344438129	22.5450752648809	12.0473067158449	12.8270931963659	445.711386328618
Vertebrae25	66105018	53704539	7566237	4491585	2832102	2267181	347508	201096	497.234100531657	507.337098231553	451.974648414789	460.268124982381	159.114733926984	162.696101744183	132.285121619022	139.808787394486	82.5816237479315	85.4946105285369	74.271829160372	71.3751528360406	23.2825716054806	23.2459451472705	17.8177741073225	22.753326907799	544.328281556523
Vertebrae26	43322958	33135858	6001128	4463802	1917027	1452654	271215	206388	488.902244461327	498.912461695987	479.227249833849	419.889118158491	157.907336664681	161.482183933882	151.921182661507	114.086452617514	77.567342818835	79.7103582881391	75.4401204014056	66.4840296786705	21.8783536701255	21.6738213793627	19.6355462158913	21.9796364260665	479.588755152833
Vertebrae27	64123164	46555047	13382145	4454541	2600577	1792224	612990	208593	500.549324675297	516.049782213644	470.536796659244	421.243377699251	161.19589233655	165.931584606549	143.649781194889	119.351557031305	87.9502090770725	95.4644197435888	74.9317044532361	64.0547029128	30.0583467520108	31.5213294659641	17.8856026103403	19.285604942141	407.782512046199
