# Supplementary material for: MicroCT-based phenomics in the zebrafish skeleton reveals virtues of deep phenotyping in a distributed organ system
Source: eLife. 2017 Sep 8;6:e26014. doi: 10.7554/eLife.26014 (PMC5606849; doi:10.7554/eLife.26014)
Supplement: Figure 2—source data 1. — For each text file, each row represents a different vertebra, and each column represents a different phenotypic measure. The measures and their abbreviations are as follows: Tot.Vol (VertebralVolumes), Cent.Vol (CentrumVolumes), Haem.Vol (HaemalVolumes), Neur.Vol (NeuralVolumes), Tot.SA (VertebralSAs), Cent.SA (CentrumSAs), Haem.SA (HaemalSAs), Neur.SA (NeuralSAs), Tot.TMD (VertebralTMDs), Cent.TMD (CentrumTMDs), Haem.TMD (HaemalTMDs), Neur.TMD (NeuralTMDs), Tot.TMD.sd (VertebralISs), Cent.TMD.sd (CentrumISs), Haem.TMD.sd (HaemalISs), Neur.TMD.sd (NeuralISs), Tot.Th (VertebralMTs), Cent.Th (CentrumMTs), Haem.Th (HaemalMTs), Neur.Th (NeuralMTs), Tot.Th.sd (VertebralTSs), Cent.Th.sd (CentrumTSs), Haem.Th.sd (HaemalTSs), Neur.Th.sd (NeuralTSs), Cent.Le (CentrumLength). [file elife-26014-fig2-data1.zip › Figure 2--Source Data/Correlation Analysis.R]

library(gplots)

# list of barcode file names
barcodeFiles = c(
"bmp1a_11.txt",
"bmp1a_12.txt",
"bmp1a_14.txt",
"bmp1a_16.txt",
"bmp1a_17.txt",
"bmp1a_19.txt",
"plod2_16.txt",
"plod2_17.txt",
"plod2_18.txt",
"plod2_13.txt",
"plod2_14.txt",
"plod2_15.txt",
"opallus_06.txt",
"opallus_07.txt",
"pissaro_05.txt",
"pissaro_06.txt",
"AB_06.txt",
"AB_07.txt",
"op1.txt",
"op2.txt",
"op3.txt",
"op4.txt",
"op5.txt",
"wt1.txt",
"wt2.txt",
"wt3.txt",
"wt4.txt",
"wt5.txt",
"zf_034.txt",
"zf_036.txt",
"zfm18.txt",
"zfm19.txt",
"zfm21.txt",
"zfm25.txt")


# this is the columns of the different parameters
# 1. Row
# 2. VertebralVolumes
# 3. CentrumVolumes
# 4. HaemalVolumes
# 5. NeuralVolumes
# 6. VertebralSAs
# 7. CentrumSAs
# 8. HaemalSAs
# 9. NeuralSAs
# 10. VertebralTMDs
# 11. CentrumTMDs
# 12. HaemalTMDs
# 13. NeuralTMDs
# 14. VertebralISs
# 15. CentrumISs
# 16. HaemalISs
# 17. NeuralISs
# 18. VertebralMTs
# 19. CentrumMTs
# 20. HaemalMTs
# 21. NeuralMTs
# 22. VertebralTSs
# 23. CentrumTSs
# 24. HaemalTSs
# 25. NeuralTSs
# 26. CentrumLength

paramsToAnalyze = c(2:26) 
vertsToAnalyze = c(1:24)

allData = array(0,dim=c(length(barcodeFiles),length(paramsToAnalyze)*length(vertsToAnalyze)))

for (k in 1:length(barcodeFiles)) {

	# retrieve values
	fishDataInit = read.table(barcodeFiles[k],header=T)
	allData[k,] = unlist(fishDataInit[vertsToAnalyze,paramsToAnalyze])
}

res = cor(allData, use="pairwise.complete.obs")	

heatmap.2(abs(res),trace="none",col=colorpanel(64, "magenta", "black", "green"),symm=T,scale="none")

median(abs(res))
