# Supplementary material for: MicroCT-based phenomics in the zebrafish skeleton reveals virtues of deep phenotyping in a distributed organ system
Source: eLife. 2017 Sep 8;6:e26014. doi: 10.7554/eLife.26014 (PMC5606849; doi:10.7554/eLife.26014)
Supplement: Figure 2—source data 1. — For each text file, each row represents a different vertebra, and each column represents a different phenotypic measure. The measures and their abbreviations are as follows: Tot.Vol (VertebralVolumes), Cent.Vol (CentrumVolumes), Haem.Vol (HaemalVolumes), Neur.Vol (NeuralVolumes), Tot.SA (VertebralSAs), Cent.SA (CentrumSAs), Haem.SA (HaemalSAs), Neur.SA (NeuralSAs), Tot.TMD (VertebralTMDs), Cent.TMD (CentrumTMDs), Haem.TMD (HaemalTMDs), Neur.TMD (NeuralTMDs), Tot.TMD.sd (VertebralISs), Cent.TMD.sd (CentrumISs), Haem.TMD.sd (HaemalISs), Neur.TMD.sd (NeuralISs), Tot.Th (VertebralMTs), Cent.Th (CentrumMTs), Haem.Th (HaemalMTs), Neur.Th (NeuralMTs), Tot.Th.sd (VertebralTSs), Cent.Th.sd (CentrumTSs), Haem.Th.sd (HaemalTSs), Neur.Th.sd (NeuralTSs), Cent.Le (CentrumLength). [file elife-26014-fig2-data1.zip › Figure 2--Source Data/op1.txt]

Row	VertebralVolumes	CentrumVolumes	HaemalVolumes	NeuralVolumes	VertebralSAs	CentrumSAs	HaemalSAs	NeuralSAs	VertebralTMDs	CentrumTMDs	HaemalTMDs	NeuralTMDs	VertebralISs	CentrumISs	HaemalISs	NeuralISs	VertebralMTs	CentrumMTs	HaemalMTs	NeuralMTs	VertebralTSs	CentrumTSs	HaemalTSs	NeuralTSs	CentrumLength
Vertebrae1	129922569	50416884	67910913	11566989	5262012	1784286	2978073	503181	423.5231179	421.4776114	438.2750929	346.2762583	162.4138737	147.8969534	172.6906288	136.1829009	89.95483833	112.84063	79.40829606	72.98667091	31.6467615	38.12439009	17.09725853	27.59738197	531.4116785
Vertebrae2	131913684	54287982	64104642	14030415	5456052	1951866	2932650	606816	419.2191828	426.4219384	419.8675736	385.8021765	150.9544287	141.1179647	157.5854441	151.8984497	86.20580756	108.612794	72.61681372	81.29508713	27.36914984	28.72649958	14.73804179	24.32579164	546.6055602
Vertebrae3	134784594	65901276	58186863	11187288	5643918	2440494	2728026	504504	405.1237652	411.8842859	404.6408317	364.5578687	146.1450981	140.0769123	154.3979125	129.7453291	84.31500733	103.2488158	69.04842398	77.62590315	27.03735051	27.98405038	13.9485931	20.66116038	631.3844447
Vertebrae4	137562894	70253946	58529520	8621991	5880294	2734641	2737728	403515	395.4563353	396.8100183	401.6665786	343.5104723	137.9506433	131.470203	146.113236	121.0320856	82.89582167	98.69690497	70.5920792	65.9186045	26.6228617	28.87261343	14.47026211	19.00189213	652.2877185
Vertebrae5	137359152	72708111	55751220	8742384	5743143	2751399	2576763	409689	400.6358908	404.9123174	404.1176544	344.7470655	141.3630017	133.3082443	153.7970887	108.2641244	86.45532368	102.961699	72.69808641	69.5334609	27.39958913	28.5725527	15.8787845	16.77633655	647.0799753
Vertebrae6	137072061	74977056	54047196	8038548	5792535	2852388	2562651	377937	391.2602642	410.0155642	372.8809671	340.0720153	132.721992	135.2770013	127.6537496	109.345525	83.1945204	102.2394483	65.03223748	69.22854587	29.59769646	30.02856778	13.56791342	18.45607106	653.0559744
Vertebrae7	123699177	77875749	39136986	6454917	5102811	2930004	1856610	306054	389.7760713	406.0265323	370.0092686	314.6743601	134.4568106	138.9724493	125.6405543	79.36934826	85.64552564	103.1925331	64.31061411	61.50159228	30.58714492	29.28322783	13.27965454	13.86431935	671.5414468
Vertebrae8	93563883	59344488	27199557	6593832	4062933	2444022	1291248	313992	379.1023568	395.2412452	355.6854097	333.2529004	127.9033972	134.0910442	114.3108803	95.27465255	79.31751017	92.09119561	62.5231105	62.9632503	24.2079597	22.53479033	14.51444891	12.56611648	685.2514904
Vertebrae9	79042635	57788640	15836310	5288031	3356451	2357145	749259	248724	380.9773896	402.8594768	316.8992517	335.4081775	133.6470215	138.4047653	95.77011284	101.4434625	80.75465175	92.43462252	56.98353133	64.91927124	26.03730317	22.61957544	15.16723486	17.1514667	683.2110848
Vertebrae10	68142438	55566000	7936677	4732371	2897370	2314809	369999	224910	394.1317075	400.2192842	394.1584153	320.7729284	134.7372309	136.6008197	134.945241	79.11005904	85.05892138	89.33165591	76.48469739	61.12053962	22.29600343	21.43239355	19.32138496	12.744927	644.2596287
Vertebrae11	75662370	63141498	8010765	4686066	3158001	2599695	359415	213003	403.5335722	406.4479427	395.8178121	374.9029038	141.5063528	141.0642511	141.2109211	143.5083723	88.72498279	92.61402302	74.11370791	72.53682982	22.52286291	21.35518527	21.11929694	19.01370522	687.7065158
Vertebrae12	73976868	59983497	8057070	6001128	3145212	2518992	358533	272097	392.5037799	395.6116463	386.1652781	369.6395738	137.3587605	136.3134771	145.6149307	133.7639094	86.1538854	88.33656396	79.04116848	77.70013455	20.7428201	20.01182238	23.04486615	18.98818044	646.1731845
Vertebrae13	80598483	59807538	13085793	7816284	3396582	2503116	544194	358092	394.4347141	391.9630831	418.2159172	371.938793	139.955446	133.2580341	166.8683503	135.0482423	87.41740852	89.00761177	88.6581976	75.13195901	21.54900505	20.54754181	24.75325882	17.98828663	647.5002379
Vertebrae14	70550298	55964223	7834806	6751269	3035844	2368170	359415	309582	394.180824	397.5268	381.0702236	381.6593362	135.6776946	133.188416	152.6232815	133.7662748	84.68050213	88.04111006	73.0283503	76.0577508	19.74464334	19.21885851	17.06689805	18.29894728	628.2190499
Vertebrae15	69781635	54297243	8288595	7130970	3017763	2322306	374409	319725	395.457877	395.4165175	398.7270239	392.2293866	135.7185364	133.8780972	143.9967249	139.9867178	85.4940089	88.55789062	74.96769768	78.80373238	20.30062824	19.72820573	18.05016071	20.6254688	626.4632319
Vertebrae16	64576953	51991254	5797386	6890184	2818431	2238516	274302	311787	390.9580154	396.7688133	359.6141569	372.6984485	135.0004368	137.3452442	116.5916539	125.8575413	82.87032898	86.54720043	64.31901794	77.2362252	21.47377209	20.76763817	15.84858022	20.09841925	610.5903094
Vertebrae17	56945889	44749152	6491961	5676993	2489886	1929375	297234	262395	385.3526051	391.7504214	377.909334	344.0456119	128.8815493	129.1880998	139.3798386	103.5313615	81.86510879	85.67868838	72.26848772	69.16698003	19.79659729	18.82066594	18.43520025	18.1059409	549.7071064
Vertebrae18	59881626	46203129	6751269	6640137	2661435	2044476	313992	291060	374.4448368	380.0656237	367.9459026	343.0799221	124.3118987	127.1183009	117.5500966	105.8347416	80.84962503	82.63029747	71.71562766	80.29770231	19.73528931	18.71198658	17.75514635	24.37991571	573.5942428
Vertebrae19	55982745	43804530	5704776	6149304	2474451	1917468	268128	276066	375.5701181	381.6641442	340.2089238	367.7106484	125.3333736	126.0832481	98.92778238	136.8273048	79.07288652	81.42549949	66.83701583	77.52048137	20.40292965	19.33076983	16.97734375	24.95401148	567.2241951
Vertebrae20	51787512	39979737	5362119	6334524	2322306	1784286	251370	281799	364.8230655	374.5951831	337.6743486	326.3803086	120.0128685	125.0671682	99.96344716	87.96732972	77.94393062	80.57030593	67.07981096	74.1205928	20.38453591	19.89968826	18.19712203	20.97890296	544.9399264
Vertebrae21	47295927	37136610	4436019	5676993	2133999	1659924	209916	261954	358.210276	368.6244243	330.5127887	312.6778673	115.3647461	119.3417439	97.84062869	82.2036337	73.99709597	77.36328836	61.5785115	66.84331962	17.95920535	16.62695725	16.65680035	18.99948477	498.2396023
Vertebrae22	50102010	39535209	4750893	5547339	2244249	1747683	225351	258426	359.340892	370.0300318	325.9393272	316.3453605	117.6363299	122.0110888	96.29600557	82.67621542	77.85642441	82.88233345	63.27793798	64.1268939	22.22219257	21.78777437	15.66395547	16.8855865	566.8795656
Vertebrae23	48536901	36923607	4936113	6621615	2148993	1615824	228438	302085	367.8942729	378.9410448	338.2581797	329.3211242	122.6902299	124.5401924	121.18403	100.0014719	76.33504088	79.4391621	66.74361271	69.66500645	21.6865303	21.66481633	19.51278913	19.45382505	515.6110237
