# Supplementary material for: MicroCT-based phenomics in the zebrafish skeleton reveals virtues of deep phenotyping in a distributed organ system
Source: eLife. 2017 Sep 8;6:e26014. doi: 10.7554/eLife.26014 (PMC5606849; doi:10.7554/eLife.26014)
Supplement: Figure 2—source data 1. — For each text file, each row represents a different vertebra, and each column represents a different phenotypic measure. The measures and their abbreviations are as follows: Tot.Vol (VertebralVolumes), Cent.Vol (CentrumVolumes), Haem.Vol (HaemalVolumes), Neur.Vol (NeuralVolumes), Tot.SA (VertebralSAs), Cent.SA (CentrumSAs), Haem.SA (HaemalSAs), Neur.SA (NeuralSAs), Tot.TMD (VertebralTMDs), Cent.TMD (CentrumTMDs), Haem.TMD (HaemalTMDs), Neur.TMD (NeuralTMDs), Tot.TMD.sd (VertebralISs), Cent.TMD.sd (CentrumISs), Haem.TMD.sd (HaemalISs), Neur.TMD.sd (NeuralISs), Tot.Th (VertebralMTs), Cent.Th (CentrumMTs), Haem.Th (HaemalMTs), Neur.Th (NeuralMTs), Tot.Th.sd (VertebralTSs), Cent.Th.sd (CentrumTSs), Haem.Th.sd (HaemalTSs), Neur.Th.sd (NeuralTSs), Cent.Le (CentrumLength). [file elife-26014-fig2-data1.zip › Figure 2--Source Data/op4.txt]

Row	VertebralVolumes	CentrumVolumes	HaemalVolumes	NeuralVolumes	VertebralSAs	CentrumSAs	HaemalSAs	NeuralSAs	VertebralTMDs	CentrumTMDs	HaemalTMDs	NeuralTMDs	VertebralISs	CentrumISs	HaemalISs	NeuralISs	VertebralMTs	CentrumMTs	HaemalMTs	NeuralMTs	VertebralTSs	CentrumTSs	HaemalTSs	NeuralTSs	CentrumLength
Vertebrae1	202973337	67660866	124264098	11233593	7905366	2444904	5004027	494802	479.9945125	435.0763026	511.7585538	397.2097154	0	0	0	0	97.8862948	109.4007361	93.93911036	81.65228153	25.68866595	31.26909598	20.58225682	22.05439107	554.0674283
Vertebrae2	190887732	72569196	107807301	10511235	7515522	2593521	4499082	433062	489.6805775	477.1978436	501.8940312	450.5950168	0	0	0	0	98.31775997	113.1306756	89.78289528	98.23250119	32.86962734	45.54760305	18.1222805	29.45994188	617.7955541
Vertebrae3	211123017	79107462	120596742	11826297	8520561	3171231	4847472	528318	488.1618313	426.9769844	532.5813767	439.3238815	0	0	0	0	93.33907785	93.93247934	94.51157062	78.16099882	20.70286063	21.03398432	20.07662643	19.52487102	688.1070664
Vertebrae4	206473995	81978372	113502816	10992807	8304912	3206070	4647699	465255	480.6750014	427.8029053	521.632136	452.0761418	0	0	0	0	94.16999142	98.33853192	92.017042	89.38982874	22.61292174	24.80045459	20.75389654	21.9041938	687.9269684
Vertebrae5	209678301	86886702	113400945	9149868	8426187	3349395	4663575	404838	475.0662989	438.7207316	505.635483	443.9471888	0	0	0	0	96.65077399	100.6343858	95.27886348	82.28336036	24.58781085	27.74560997	22.04373732	18.35385319	739.1878336
Vertebrae6	222199173	89340867	122745294	9233217	8981406	3419514	5101488	422919	474.7362719	440.0037098	504.867119	419.4491091	0	0	0	0	93.71478545	99.18361532	91.71841661	78.13935471	24.6833365	28.29288924	21.59326009	17.63601383	753.9486679
Vertebrae7	203102991	76884822	114660441	11233593	8214507	2928681	4772061	507150	477.3904123	445.6626071	503.6963335	428.6786722	0	0	0	0	94.44124885	101.9522801	91.63917777	80.60590793	24.26592048	26.49325201	22.2727059	16.42891348	638.0067911
Vertebrae8	151880400	70503993	71763489	9261000	6412140	2870910	3107286	419391	446.4266965	421.3630353	473.5995567	429.1112267	0	0	0	0	89.36367271	93.07589343	87.61493517	79.61425861	21.81548543	23.95642146	19.5160988	18.72056621	733.5193806
Vertebrae9	137470284	63058149	64947393	8677557	5829138	2611602	2801232	406161	452.3637492	431.6960008	479.8148776	401.0538765	0	0	0	0	89.34332171	91.38706501	89.95393606	73.86160385	22.56835018	25.23270635	19.94271298	15.95749175	662.2832145
Vertebrae10	95647608	66077235	22356054	6825357	4101741	2723616	1050903	308700	426.8329016	431.0768845	414.5337192	429.9086978	0	0	0	0	83.83869868	92.18318633	67.44561467	77.39286333	24.12453618	23.57495696	16.80970374	17.62223921	713.3879115
Vertebrae11	72383976	60168717	6603093	5732559	3136392	2563974	314433	264159	418.7794132	422.9382474	381.879262	416.5318438	0	0	0	0	82.64434395	86.37634992	61.9178364	75.59160779	22.76071109	22.65058175	11.49195186	18.24443097	668.2151089
Vertebrae12	65919798	52843266	6695703	6853140	2869587	2261889	312669	320166	421.8168665	428.3854239	393.2561602	397.0485594	0	0	0	0	82.0174469	85.94539597	67.41856856	72.60076743	20.20468985	19.11647135	18.93423086	17.43186988	612.3076884
Vertebrae13	69503805	55352997	7390278	7093926	3030111	2380518	343098	326340	422.9509907	423.352543	431.8755145	406.8355486	0	0	0	0	82.71704332	86.12359895	68.85179789	75.52162873	20.78145329	20.68504431	15.72179417	17.75846262	640.3780542
Vertebrae14	67429341	53769366	7788501	5899257	2924712	2302461	358533	268128	423.2767084	422.0759446	428.7272656	426.9407127	0	0	0	0	82.96372012	86.48029028	69.79886584	75.27569405	21.6284781	21.60067193	16.43818805	19.10222117	611.8703956
Vertebrae15	71115219	54945513	8205246	8103375	3083913	2364201	369999	358974	422.1052715	416.9406186	452.0258545	425.6056042	0	0	0	0	83.45497025	85.55811221	72.13420408	83.76662517	19.93351839	20.2379191	16.23703709	17.38603946	636.5007299
Vertebrae16	63150759	50361318	6204870	6584571	2787561	2213820	283122	291060	424.14301	418.6888821	441.7415504	449.2745506	0	0	0	0	79.95655138	81.27447415	69.69741305	82.3121283	19.12406406	19.23303334	17.10773385	16.82784012	564.1993841
Vertebrae17	66345804	53074791	6843879	6260436	2887668	2279970	322371	280476	423.1976238	424.2390256	405.8256396	434.5570662	0	0	0	0	82.27153156	85.52850898	65.72999135	80.05776961	20.4591332	20.12625105	15.08014031	18.25180982	615.2080216
Vertebrae18	59474142	47527452	5593644	6140043	2650410	2096955	261954	281799	411.3006385	415.2902444	408.3473336	383.748209	0	0	0	0	78.77541314	81.68333355	64.05417512	75.18760033	19.73191867	19.41545477	15.9643388	17.98022757	595.0781882
Vertebrae19	55927179	45101070	5028723	5556600	2467836	1964214	237258	256662	409.20507	414.8013393	405.596655	369.1018681	0	0	0	0	79.88164626	83.90624447	63.07086255	70.85333186	19.98774798	19.05261271	14.6804434	18.97901153	572.6224923
Vertebrae20	52315389	42758037	4704588	4658283	2351853	1905561	223146	214326	399.7605395	405.1256667	384.6255516	368.2291665	0	0	0	0	77.56495405	81.59507599	60.92749127	67.39850891	20.80689742	20.17305517	14.07353761	18.88124929	590.7131048
Vertebrae21	46499481	37312569	3639573	4973157	2119887	1691235	171549	230643	391.0469599	400.0755115	371.8674902	346.0076125	0	0	0	0	73.96471183	78.01540341	57.91499194	64.98929234	19.04222106	17.81870361	16.44893902	17.46606144	544.224223
Vertebrae22	47666367	38766546	3732183	4973157	2159577	1742391	175959	232848	391.8356241	400.9586988	364.6954379	343.3391568	0	0	0	0	75.15540081	79.60768125	61.705055	60.87793702	19.35708895	17.98440746	18.02559241	15.79634941	597.8573046
Vertebrae23	46101258	37821924	3667356	4047057	2083725	1700055	171549	185661	395.0161391	401.9036375	368.0717507	366.4519223	0	0	0	0	76.23724795	79.69192432	63.40234373	65.37951757	21.05063817	20.42690761	18.85368375	18.54183031	537.0207037
Vertebrae24	50472450	42943257	3908142	2833866	2189124	1836765	183015	131859	410.1323864	420.3745796	357.6677276	350.7467773	0	0	0	0	80.9291454	86.02292433	60.43420718	61.33135383	24.43155004	23.41359837	16.417519	16.22515666	544.1300596
