# Supplementary material for: MicroCT-based phenomics in the zebrafish skeleton reveals virtues of deep phenotyping in a distributed organ system
Source: eLife. 2017 Sep 8;6:e26014. doi: 10.7554/eLife.26014 (PMC5606849; doi:10.7554/eLife.26014)
Supplement: Figure 2—source data 1. — For each text file, each row represents a different vertebra, and each column represents a different phenotypic measure. The measures and their abbreviations are as follows: Tot.Vol (VertebralVolumes), Cent.Vol (CentrumVolumes), Haem.Vol (HaemalVolumes), Neur.Vol (NeuralVolumes), Tot.SA (VertebralSAs), Cent.SA (CentrumSAs), Haem.SA (HaemalSAs), Neur.SA (NeuralSAs), Tot.TMD (VertebralTMDs), Cent.TMD (CentrumTMDs), Haem.TMD (HaemalTMDs), Neur.TMD (NeuralTMDs), Tot.TMD.sd (VertebralISs), Cent.TMD.sd (CentrumISs), Haem.TMD.sd (HaemalISs), Neur.TMD.sd (NeuralISs), Tot.Th (VertebralMTs), Cent.Th (CentrumMTs), Haem.Th (HaemalMTs), Neur.Th (NeuralMTs), Tot.Th.sd (VertebralTSs), Cent.Th.sd (CentrumTSs), Haem.Th.sd (HaemalTSs), Neur.Th.sd (NeuralTSs), Cent.Le (CentrumLength). [file elife-26014-fig2-data1.zip › Figure 2--Source Data/opallus_06.txt]

Row	VertebralVolumes	CentrumVolumes	HaemalVolumes	NeuralVolumes	VertebralSAs	CentrumSAs	HaemalSAs	NeuralSAs	VertebralTMDs	CentrumTMDs	HaemalTMDs	NeuralTMDs	VertebralISs	CentrumISs	HaemalISs	NeuralISs	VertebralMTs	CentrumMTs	HaemalMTs	NeuralMTs	VertebralTSs	CentrumTSs	HaemalTSs	NeuralTSs	CentrumLength
Vertebrae1	105556878	35867853	62965539	7112448	4341204	1293894	2809170	328986	388.4946614	413.3463218	384.4875786	295.9999028	140.390858	151.6227051	133.8866254	81.03105714	89.1912001	114.1341525	80.80548251	67.24484328	31.50301795	38.60937452	20.57350087	20.87108805	549.2418751
Vertebrae2	105881013	50111271	50916978	4815720	4440870	1838970	2392425	217413	381.4964324	410.0120462	361.1359496	301.8780298	135.4807324	147.8137532	118.2977923	94.11341979	82.42292453	107.217627	65.76496249	71.78196057	35.2490901	41.00073105	15.60205452	28.11440989	615.7642718
Vertebrae3	99546489	54621378	39099942	6001128	4169214	2049768	1846467	281358	361.9068466	384.8020526	341.4460084	285.0199304	122.8172235	129.3235642	109.6077082	80.7947382	80.98245054	105.8139511	59.95586416	62.40218124	36.92958405	40.0257804	14.00095695	19.17206655	595.480976
Vertebrae4	112058100	59001831	47712672	5167638	4865112	2396394	2229255	232407	362.6519245	369.0601717	360.692212	311.328049	114.2314445	113.5654371	114.4005376	106.459295	80.28643824	93.42232767	69.07835562	69.11163668	25.43662765	27.33732218	15.79807848	23.89146407	648.2483167
Vertebrae5	119578032	60715116	53315577	5278770	5130594	2393307	2496060	241668	369.2679825	377.6383473	365.4883371	315.895636	120.2553965	117.8502001	122.8770338	104.6532223	81.84487538	99.49968921	67.55157013	68.84784049	29.75745736	33.21466123	15.562006	21.13699225	679.9491108
Vertebrae6	104084379	60455808	39618558	3815532	4513635	2452401	1872486	180369	354.037244	364.5692572	342.6311926	307.2971029	112.2987698	115.3902826	106.9514527	92.96584165	77.6869947	88.73950021	66.11323656	62.82063005	25.63174111	28.3910352	14.51927921	18.36164551	671.96477
Vertebrae7	83571264	54149067	24532389	4889808	3434949	2036097	1166004	232848	376.4631839	403.7726273	331.7581077	298.3295314	137.3138053	148.306919	97.58258438	80.95158483	83.83151817	101.4005168	61.26325699	59.40893263	31.85613114	30.6427417	14.05708902	11.78308579	629.3004752
Vertebrae8	74634399	54575073	14771295	5288031	3308823	2353617	703395	251811	336.6330249	352.2256346	293.9469098	294.9466923	102.9912209	107.4802933	75.01173888	73.84140777	74.65675729	85.07076743	53.71141261	61.31463599	24.54471073	23.51796299	10.49199701	11.61145887	725.3199614
Vertebrae9	64558431	52759917	8797950	3000564	2600577	2049768	413217	142884	384.6746503	404.7077487	296.030634	292.3390143	152.6323544	156.5759947	91.21166592	84.84734321	88.44284215	99.04327756	57.25092735	57.463849	37.5342448	36.65952686	18.66360097	12.06218743	642.6210714
Vertebrae10	57899772	52139430	3009825	2750517	2430351	2158695	143325	130095	360.3148017	368.0274953	284.0327741	297.5848133	121.2407866	122.5994717	66.47648403	91.00628001	85.53023373	89.32086561	61.32511402	60.45808895	28.09634569	27.50857793	17.2813927	17.6909129	659.0444052
Vertebrae11	62595099	55964223	4454541	2250423	2574999	2260125	212121	107163	365.7023117	375.1616316	289.5823517	277.0981314	127.7034209	129.5689032	71.28868094	71.39190684	88.03892629	93.19324353	59.42200967	54.88438376	30.81453846	30.05597056	13.42560692	10.87832109	645.5418538
Vertebrae12	59724189	51518943	4445280	3787749	2549862	2162664	209916	179046	359.512261	368.9256612	294.174851	307.1244842	128.7725169	131.0842594	87.27045299	100.2210479	83.1016757	87.36620791	64.06662165	62.18058679	26.27129165	25.79920152	18.90460608	17.11022843	679.5420097
Vertebrae13	63799029	55102950	5612166	3083913	2390661	2001699	242109	146853	412.1457454	424.4850772	362.9586492	281.1798484	164.4023205	166.4522121	139.7678609	65.91054833	100.4260521	106.4435264	81.3883923	56.73432122	38.73198222	38.25490564	29.24348869	8.649710259	617.6770331
Vertebrae14	55343736	45564120	4908330	4945374	2431674	1987146	222705	225351	352.0812671	355.3078296	342.8139138	329.4764978	118.6566626	118.3142425	118.6183027	119.4749792	79.7910406	82.24674307	69.75956522	70.69624088	24.36888175	24.5371291	20.61796148	22.14757511	646.1258255
Vertebrae15	54417636	45128853	4426758	4862025	2238075	1804572	205506	227997	377.3431549	387.7697916	334.2384824	319.8098836	138.9952344	142.3320938	112.6676456	103.3163873	87.72674086	92.91824378	67.95502072	68.1434971	29.46798585	29.73937449	18.72612916	16.98213998	576.9558449
Vertebrae16	52157952	43248870	4658283	4491585	2317896	1904238	212562	212562	346.7839323	352.6183453	319.8280706	316.3110199	110.178123	110.0911838	110.5583581	99.47122786	79.52050931	83.76748471	66.69948956	61.70926803	23.35402016	22.60088716	22.26420413	14.84117139	584.1681773
Vertebrae17	48342420	39933432	4537890	3880359	2181627	1789137	209475	183456	334.7528375	340.8422205	326.4585046	281.4664618	106.5573307	108.2356562	105.8144419	67.68844763	77.39450813	80.55044126	70.72321974	60.26422427	22.99593986	23.18249542	19.731267	14.14141569	601.8080783
Vertebrae18	45471510	38738763	3797010	3056130	2028159	1708434	180369	145089	337.0224715	343.8773496	306.8123646	284.3046517	107.0843871	109.3153631	85.75305581	76.59471959	77.40481859	81.61679406	62.07291894	56.48074945	22.93617966	22.48349973	15.14817749	14.20714042	589.2450151
Vertebrae19	43072911	37525572	2065203	3528441	1941282	1680651	98343	164493	333.2103618	337.4096272	288.7042305	313.0743185	102.871869	103.2841972	83.88183381	100.4399518	75.57234888	78.15929444	57.66061139	65.34931063	20.71392397	20.22843157	13.15467608	20.02800365	599.9753036
Vertebrae20	38109015	32654286	3065391	2407860	1756062	1498518	144207	114219	330.7782033	336.9906288	309.1000016	273.0995149	104.517015	105.6449858	99.20153876	68.9140075	71.14485755	73.5333463	64.63547845	56.24621669	20.12151295	19.43011183	19.86435547	18.72792607	557.6623029
Vertebrae21	36303120	32052321	2296728	1991115	1665657	1463238	109368	94815	322.8336087	329.2338406	275.9940033	272.2840753	100.1920108	102.2756796	66.05484265	63.54058434	72.67904427	76.10047354	57.05090818	52.06315324	22.36573877	22.21919272	12.29798283	12.0312787	574.2354513
Vertebrae22	31811535	28320138	2018898	1500282	1463679	1297422	96138	71442	320.1594719	325.3344	282.2938412	271.2090986	95.59902606	96.87327406	71.48019289	72.5588186	70.32058738	72.84397288	59.75668136	50.33773059	18.66910133	18.32302352	12.39755613	11.85408584	518.8606796
Vertebrae23	33802650	28625751	3639573	1537326	1543500	1304919	165375	73206	328.4186669	333.1630795	311.1347674	280.9945281	103.69268	104.3909316	101.165141	77.43240417	74.4500361	76.78524795	71.23574552	52.59156379	22.31169089	22.09200744	20.9540933	12.89561418	514.7759323
