# Supplementary material for: MicroCT-based phenomics in the zebrafish skeleton reveals virtues of deep phenotyping in a distributed organ system
Source: eLife. 2017 Sep 8;6:e26014. doi: 10.7554/eLife.26014 (PMC5606849; doi:10.7554/eLife.26014)
Supplement: Figure 2—source data 1. — For each text file, each row represents a different vertebra, and each column represents a different phenotypic measure. The measures and their abbreviations are as follows: Tot.Vol (VertebralVolumes), Cent.Vol (CentrumVolumes), Haem.Vol (HaemalVolumes), Neur.Vol (NeuralVolumes), Tot.SA (VertebralSAs), Cent.SA (CentrumSAs), Haem.SA (HaemalSAs), Neur.SA (NeuralSAs), Tot.TMD (VertebralTMDs), Cent.TMD (CentrumTMDs), Haem.TMD (HaemalTMDs), Neur.TMD (NeuralTMDs), Tot.TMD.sd (VertebralISs), Cent.TMD.sd (CentrumISs), Haem.TMD.sd (HaemalISs), Neur.TMD.sd (NeuralISs), Tot.Th (VertebralMTs), Cent.Th (CentrumMTs), Haem.Th (HaemalMTs), Neur.Th (NeuralMTs), Tot.Th.sd (VertebralTSs), Cent.Th.sd (CentrumTSs), Haem.Th.sd (HaemalTSs), Neur.Th.sd (NeuralTSs), Cent.Le (CentrumLength). [file elife-26014-fig2-data1.zip › Figure 2--Source Data/pissaro_06.txt]

Row	VertebralVolumes	CentrumVolumes	HaemalVolumes	NeuralVolumes	VertebralSAs	CentrumSAs	HaemalSAs	NeuralSAs	VertebralTMDs	CentrumTMDs	HaemalTMDs	NeuralTMDs	VertebralISs	CentrumISs	HaemalISs	NeuralISs	VertebralMTs	CentrumMTs	HaemalMTs	NeuralMTs	VertebralTSs	CentrumTSs	HaemalTSs	NeuralTSs	CentrumLength
Vertebrae1	133941843	52787700	68031306	13715541	5399604	1731366	3090087	616959	277.8823796	281.8536025	283.495752	233.1890432	118.9121615	117.4402689	122.8268775	91.27204331	92.57276382	124.972275	75.7859587	83.64107144	37.320818	43.67710793	19.64449101	19.94541122	498.0497781
Vertebrae2	110993085	50602104	53019225	7371756	4752216	1887039	2520756	347067	253.4088241	264.2265048	248.432418	214.9441472	101.6522337	102.8580324	100.2305196	90.92385271	78.21061478	105.3927883	61.18869912	64.404117	31.72598875	34.62600762	11.88592502	16.96120409	556.131915
Vertebrae3	110817126	56538405	46832877	7677369	4754862	2180745	2228373	357651	245.4000503	256.3452018	238.8399236	203.3063863	95.58186599	94.8721208	95.61338668	84.5941386	76.79737669	101.061837	58.14636088	64.63870951	30.45093353	30.69532392	10.71673603	21.76795961	594.594985
Vertebrae4	118781586	64808478	47397798	6575310	5007114	2455929	2248218	304290	246.9219599	262.3259848	232.8358795	196.6334996	94.25595295	96.1382958	89.25846945	75.39569735	80.52124762	103.0371759	60.5576914	64.78055502	31.07508851	30.34376266	12.61255842	19.6018202	623.1795451
Vertebrae5	119948472	64252818	50639148	4954635	5126625	2503557	2383605	235935	248.2999851	258.9298212	240.6086734	190.255199	95.91275219	95.57914249	95.99529708	67.2302297	80.9941811	101.2643668	64.17431553	57.55969321	30.18078541	30.57801241	15.07376907	14.87194556	648.2402952
Vertebrae6	112937895	66790332	42878430	3232089	4723110	2583378	1984941	153909	251.8342732	262.6772576	241.1783516	170.0526733	99.84563255	99.03944253	100.1512845	43.63071995	83.47960253	100.4984222	66.81116561	51.9171349	29.67869263	28.70308688	17.55776657	11.83146993	664.0734034
Vertebrae7	95267907	59085180	33784128	2370816	4103064	2385369	1603476	112896	244.2539421	259.1767323	224.5138078	154.8770128	94.48348099	96.08564999	87.25402355	30.9296266	78.1000292	95.81525291	58.9954992	45.68519139	28.49095286	26.67432821	12.30166783	6.969449731	662.2642237
Vertebrae8	69235236	44749152	21939309	2546775	3180933	2014929	1044729	121275	225.391367	239.4341113	204.6892285	156.9870978	84.29757323	87.48360929	72.92849097	32.82189789	68.37417456	79.63223802	54.86707011	46.79332526	20.22572372	18.72400163	10.51534627	7.730554625	677.855344
Vertebrae9	58344300	46267956	10613106	1444716	2602782	2030364	504945	68796	228.2441094	242.0584507	178.1512027	154.825699	87.90225884	89.96217142	54.49833574	32.37043276	73.12905181	82.62050298	51.78433739	48.64931708	22.84625523	18.87211761	15.42106013	10.53235089	703.8337349
Vertebrae10	54325026	46999575	5093550	2231901	2418885	2081961	241668	106281	236.0829732	242.5340009	207.7588677	164.8767159	89.79278704	90.99162053	74.05836925	40.43938062	76.68444922	80.33542512	65.46051085	49.91012602	18.84395397	17.17464472	17.41187466	10.81794802	679.3197973
Vertebrae11	59344488	51648597	4899069	2898693	2607633	2247777	229320	138033	240.1817669	248.9227676	187.8771837	170.4618858	91.18286928	92.73372428	51.7528861	43.09864572	80.48857925	84.80141312	63.68706467	52.72639549	20.84597926	19.42866268	13.96007873	8.482643864	663.5364267
Vertebrae12	61826436	51815295	6982794	3120957	2730231	2270268	317079	148617	240.1027631	247.310564	209.1465886	188.1531204	92.44158445	94.63572346	74.08305676	53.01186686	79.38405005	82.75482226	72.29122844	53.16250702	19.73256451	18.57220197	18.67935062	9.183826691	658.2122064
Vertebrae13	63697158	51648597	8029287	4065579	2787561	2228814	369999	193599	244.5045555	251.8375048	214.6941328	209.5645575	95.92887366	97.94554845	80.78048906	76.44221047	81.83946544	86.21762582	73.06527499	57.12306277	21.5413425	20.58124083	19.06713964	9.950941676	657.4128715
Vertebrae14	63169281	49611177	8427510	5241726	2822841	2201472	379260	249165	241.1314505	244.4796484	230.5072176	226.0446699	90.77395286	90.48257527	93.98330778	85.17699217	78.56999818	81.91207801	73.2841388	61.34468545	20.83201152	20.10848938	22.0744014	12.14768209	670.3046344
Vertebrae15	61761609	48518379	7556976	5704776	2750958	2123415	358092	271215	244.3649757	247.7325332	235.4162105	227.2887814	90.74144588	90.76776549	92.92293279	84.81737255	79.21283686	84.83747688	64.91199105	60.6935186	21.00973336	20.26495491	14.29971454	11.69027804	638.2127458
Vertebrae16	60039063	48796209	6278958	5000940	2665845	2135763	298557	234612	243.5278617	245.1079142	224.1901069	252.0916206	91.33230636	89.15437583	81.81947219	117.0301287	80.36262641	85.22290634	60.78213202	68.6209688	21.80229681	20.80069776	13.42015208	19.10044589	633.5490902
Vertebrae17	59826060	48759165	5621427	5445468	2609397	2084166	267687	257544	238.4142799	244.0529312	224.327609	202.4671875	87.62177095	88.62072975	87.25249594	66.38375882	81.90936999	88.77502912	58.45346261	61.33315523	24.93526825	23.59814239	11.5780386	15.81111445	631.5576681
Vertebrae18	55278909	44425017	5288031	5639949	2476656	1973034	251370	258426	231.7975437	236.2593682	204.4582322	221.6620815	83.9343614	84.79975083	63.63167473	87.9780094	77.16835038	81.55714273	57.15330835	69.55839987	20.2223088	19.03000486	12.24868201	19.49158801	629.9352645
Vertebrae19	50092749	39729690	5010201	5473251	2290554	1801926	238581	256221	226.8480317	232.6520539	205.4204631	203.7264806	83.65525511	86.53113218	70.18131831	63.84905336	72.65124804	76.62040139	56.58607598	64.96139486	19.86787743	20.00949524	11.46536488	14.4085514	615.4783659
Vertebrae20	47620062	37303308	5130594	5186160	2208528	1719900	242991	246078	225.0132274	230.442117	211.8541106	198.9821257	80.63498254	82.72979417	74.13839902	63.18094983	70.58803685	73.93776491	60.7236801	60.9897168	18.44580514	18.53240044	13.71164601	14.79314782	594.6617775
Vertebrae21	48712860	40081608	4287843	4315626	2231019	1820889	203742	205065	230.384338	237.2251646	200.1367481	197.5192233	84.88393496	86.43834462	66.68261198	71.10971824	73.28549058	77.87184753	57.81216079	57.39603277	19.88990565	18.98954913	14.88392109	13.23300323	609.6041249
Vertebrae22	43943445	36256815	3584007	4102623	2022426	1658601	170667	193158	235.4546258	243.0069988	195.1339915	203.9344119	90.01164316	91.10452569	59.01088169	86.57958767	71.94743043	76.02175266	57.53081283	58.48310325	18.27763988	17.29522778	10.98599717	16.51765251	601.5130244
Vertebrae23	44693586	35867853	4287843	4676805	2055060	1644048	201096	216531	234.5591613	238.4830039	223.9214234	211.5678674	90.49239981	88.7947665	94.4808072	95.66508098	73.45717562	76.57379848	66.7657558	60.79765848	19.24911087	17.74649199	19.13280064	21.16935998	568.3812025
Vertebrae24	45036243	30042684	8575686	6325263	2035215	1345491	393813	291501	244.0603787	249.389151	223.7932286	247.0150823	99.29601903	97.99999449	91.99890733	111.131157	75.87371699	78.87330238	71.15864845	70.79899923	20.27091661	18.01328225	23.07467782	22.22942245	461.4452834
