# Supplementary material for: MicroCT-based phenomics in the zebrafish skeleton reveals virtues of deep phenotyping in a distributed organ system
Source: eLife. 2017 Sep 8;6:e26014. doi: 10.7554/eLife.26014 (PMC5606849; doi:10.7554/eLife.26014)
Supplement: Figure 2—source data 1. — For each text file, each row represents a different vertebra, and each column represents a different phenotypic measure. The measures and their abbreviations are as follows: Tot.Vol (VertebralVolumes), Cent.Vol (CentrumVolumes), Haem.Vol (HaemalVolumes), Neur.Vol (NeuralVolumes), Tot.SA (VertebralSAs), Cent.SA (CentrumSAs), Haem.SA (HaemalSAs), Neur.SA (NeuralSAs), Tot.TMD (VertebralTMDs), Cent.TMD (CentrumTMDs), Haem.TMD (HaemalTMDs), Neur.TMD (NeuralTMDs), Tot.TMD.sd (VertebralISs), Cent.TMD.sd (CentrumISs), Haem.TMD.sd (HaemalISs), Neur.TMD.sd (NeuralISs), Tot.Th (VertebralMTs), Cent.Th (CentrumMTs), Haem.Th (HaemalMTs), Neur.Th (NeuralMTs), Tot.Th.sd (VertebralTSs), Cent.Th.sd (CentrumTSs), Haem.Th.sd (HaemalTSs), Neur.Th.sd (NeuralTSs), Cent.Le (CentrumLength). [file elife-26014-fig2-data1.zip › Figure 2--Source Data/plod2_13.txt]

Row	VertebralVolumes	CentrumVolumes	HaemalVolumes	NeuralVolumes	VertebralSAs	CentrumSAs	HaemalSAs	NeuralSAs	VertebralTMDs	CentrumTMDs	HaemalTMDs	NeuralTMDs	VertebralISs	CentrumISs	HaemalISs	NeuralISs	VertebralMTs	CentrumMTs	HaemalMTs	NeuralMTs	VertebralTSs	CentrumTSs	HaemalTSs	NeuralTSs	CentrumLength
Vertebrae1	197648262	73013724	112900851	12159693	7721910	2479302	4716054	560511	570.605288	577.6262184	575.4335211	480.6277748	215.4224657	222.1650953	213.7392763	161.6613963	99.80598518	123.8366226	89.81589553	75.33949405	38.95479641	51.08878948	24.13895912	19.81467005	661.1761055
Vertebrae2	185433003	57325590	114929010	12761658	7743960	2078433	5082966	590940	531.3181514	548.6679695	532.7647584	446.0438641	193.9360982	198.4942742	194.3588808	139.8761358	85.64305562	107.5849334	79.18303678	68.52465632	29.83748681	39.80100034	19.64289511	22.83512537	694.1296043
Vertebrae3	203556780	61706043	130163355	12131910	8742384	2471364	5727708	575064	516.3619752	499.5730128	531.9582139	430.2846114	178.6522903	155.5034877	189.9546015	123.1894412	82.06649126	94.77400224	79.40757254	59.05056485	25.11743895	32.24896788	19.63503288	13.76637811	750.2578591
Vertebrae4	211113756	71726445	129811437	9927792	9133551	2924271	5762547	467460	523.7569194	502.4393762	539.9991122	460.4717827	185.302826	159.5495272	198.9385697	137.8632002	82.00244694	93.22433489	78.17847621	64.3923612	23.78585119	28.93327958	19.12664339	15.23241275	756.3249605
Vertebrae5	217281582	80163216	128783466	8770167	9189999	3187107	5607756	417627	541.4922124	529.5602781	556.9628892	416.8128242	197.714321	184.8926982	206.2898846	110.6328752	84.24215662	94.02584304	81.54803117	53.52264548	24.12496773	26.99600266	20.1283605	9.580409878	758.0043296
Vertebrae6	205464546	78348060	117373914	9724050	8904672	3217977	5223204	463050	517.4901351	508.8814018	527.8802056	461.8852667	181.8230273	166.800074	193.4306128	133.0223146	81.65362818	90.82765903	78.70361222	57.45851039	25.18272246	29.11932298	21.24214884	9.223415722	751.3759695
Vertebrae7	217679805	82506249	126181125	9640701	9193086	3181815	5585706	458640	516.3951002	519.6929541	521.1914324	417.2566182	182.6194119	170.2529887	192.6191371	104.8570953	85.97687586	101.778675	79.95104215	56.12053519	31.13853352	38.08758104	23.09515861	10.00112538	824.56628
Vertebrae8	183617847	74754792	100000278	8862777	7986069	3004092	4561263	422037	503.5526079	505.2791629	510.393407	411.803704	171.4764794	166.0045235	178.1541061	98.5285207	82.49950323	94.80603138	77.38547515	54.89436653	27.92092441	33.87951909	20.17787718	9.341469618	782.9609702
Vertebrae9	131719203	60715116	61919046	8844255	5977314	2641590	2903544	421155	470.9873289	483.0167885	464.2302617	436.940463	146.7537717	152.2642331	143.9958454	116.6803926	74.27322518	82.58680484	69.95156016	57.73781687	20.53065423	21.52130503	17.89613324	9.64105725	821.5702566
Vertebrae10	113752863	63521199	42637644	7436583	5178222	2810493	2006109	354123	457.5504823	458.8181532	465.7594557	400.4818152	138.3798293	138.4103137	142.5251157	94.45055529	72.74329357	79.38365538	67.83044751	56.57695117	20.20198749	21.88351003	16.01757348	9.634087972	889.905311
Vertebrae11	68688837	56751408	5223204	6723486	3091851	2529135	245637	320166	466.6419574	472.6156972	435.9274162	439.720354	144.0513452	146.3198761	143.7177432	116.6489157	74.17531351	77.88619138	63.74715916	57.50914963	20.73976773	20.54636963	19.01462354	9.248859978	830.4521005
Vertebrae12	70929999	53556363	10631628	6732747	3206070	2386692	503622	320607	454.5569572	460.0016552	446.0582228	423.668577	136.8750103	142.8728527	119.2931724	105.7820842	72.97052188	77.4669972	63.31342191	58.44061506	22.33476105	23.26205796	15.73722107	11.20184321	813.3942866
Vertebrae13	65114091	47907153	10742760	6482700	3010266	2193534	510678	308700	451.7416103	459.5171855	432.903709	425.6030497	130.6501736	135.3225072	117.6242858	107.3398694	70.04248843	74.18711762	60.81980933	59.58787242	16.58820749	16.4696239	13.15766319	10.58968039	803.2131919
Vertebrae14	61483779	43434090	11029851	6936489	2891196	2035215	525231	329427	438.2424625	440.9151753	438.6279825	420.7204631	121.054352	125.0138565	112.2609712	107.4273358	64.32929087	67.01295671	58.3819432	59.0108389	14.68047656	15.30961578	10.06057996	12.97241187	749.6396093
Vertebrae15	63456372	43545222	11187288	8760906	2981160	2033892	532287	416745	442.3966806	443.7537054	434.6362254	445.6583964	119.6367536	120.9769962	111.9795452	122.0230793	65.94238054	68.38784085	60.73377465	61.84222597	14.35592279	15.12751669	11.30521126	11.31885933	721.7222653
Vertebrae16	62974800	44869545	10261188	7844067	2940588	2078874	488187	373527	444.6250638	451.3481271	422.856347	434.6445399	123.8114333	128.6950311	104.7095316	114.1819154	66.92739475	71.36791746	57.75378771	58.10139342	15.97732528	16.60232785	9.526892243	9.730925351	736.2663959
Vertebrae17	57649725	41294799	8557164	7797762	2690541	1913058	407043	371322	444.2658945	451.0854678	419.577766	435.243749	125.7720669	129.6389055	109.4940806	117.5852249	67.18206457	70.99907811	59.50363628	58.89350694	16.23116085	16.91448228	11.82926599	10.12065679	704.182677
Vertebrae18	53815671	39266640	7001316	7575498	2525607	1832796	333396	360738	435.5570705	442.9955317	397.0959521	432.0537515	119.8564728	123.4442309	92.61322254	116.4820291	65.23943345	68.8641875	55.46570023	58.48882759	15.55690468	16.10127953	9.718271108	10.7247767	704.7637924
Vertebrae19	49787136	37673748	5649210	6464178	2337741	1761354	269010	307818	431.0192907	441.2873691	385.1152186	411.2928451	117.5901084	121.7146091	84.71897476	105.2102149	64.01450693	68.42132447	52.32726682	54.66830015	15.74441676	15.35253231	10.87801535	11.00961524	662.6432805
Vertebrae20	45749340	34728750	5250987	5769603	2146788	1622439	250047	274743	426.3001824	437.4380844	383.6970674	398.0318574	111.2513454	114.4547797	84.3224692	98.22569581	65.38794463	69.65718066	54.23571914	55.95917206	16.13891318	16.05330654	10.70238719	10.98143064	651.7231665
Vertebrae21	41868981	32302368	4454541	5288031	1969947	1514394	212121	251811	417.6329778	427.2415749	363.4331327	401.5124983	106.2138692	109.4294039	64.8212775	98.60478179	61.62158022	65.7558494	49.57909466	51.59698041	14.84119848	14.55332513	9.298499281	8.655195298	651.4899049
Vertebrae22	40841010	31617054	4213755	5167638	1908207	1468971	200655	246078	417.894093	434.7683549	351.6663635	366.6185283	111.985524	116.5510803	56.43290837	75.70862301	62.0438381	67.66385477	47.12276509	49.59934644	17.93425876	17.79352087	7.916851487	9.032850195	632.2075551
Vertebrae23	38016405	28422009	5167638	4547151	1793547	1336671	246078	216531	414.3119581	423.3606221	370.6291415	405.0144551	104.8550023	108.7980464	68.57329107	100.5704606	61.24869201	65.61958469	50.92382503	51.57367193	15.41143962	15.61594284	8.563764177	9.643201621	611.3319296
Vertebrae24	39868605	29644461	4778676	5612166	1876896	1390032	227556	267246	421.7986071	431.4386497	373.2935386	409.1988901	111.0521717	113.9510404	75.53234239	108.9828599	60.79172043	65.00837141	50.48301963	52.16879262	14.74896945	14.49179262	8.653606611	11.82855988	657.822509
Vertebrae25	39831561	27421821	5704776	6955011	1868076	1281105	269451	329427	437.896763	443.252526	406.0723544	439.5659297	126.5414747	126.1807368	108.8403478	136.8364761	63.99855312	66.91171566	57.43549382	59.72487341	16.84888486	16.48614223	15.94596928	16.29823244	568.5555867
