# Supplementary material for: MicroCT-based phenomics in the zebrafish skeleton reveals virtues of deep phenotyping in a distributed organ system
Source: eLife. 2017 Sep 8;6:e26014. doi: 10.7554/eLife.26014 (PMC5606849; doi:10.7554/eLife.26014)
Supplement: Figure 2—source data 1. — For each text file, each row represents a different vertebra, and each column represents a different phenotypic measure. The measures and their abbreviations are as follows: Tot.Vol (VertebralVolumes), Cent.Vol (CentrumVolumes), Haem.Vol (HaemalVolumes), Neur.Vol (NeuralVolumes), Tot.SA (VertebralSAs), Cent.SA (CentrumSAs), Haem.SA (HaemalSAs), Neur.SA (NeuralSAs), Tot.TMD (VertebralTMDs), Cent.TMD (CentrumTMDs), Haem.TMD (HaemalTMDs), Neur.TMD (NeuralTMDs), Tot.TMD.sd (VertebralISs), Cent.TMD.sd (CentrumISs), Haem.TMD.sd (HaemalISs), Neur.TMD.sd (NeuralISs), Tot.Th (VertebralMTs), Cent.Th (CentrumMTs), Haem.Th (HaemalMTs), Neur.Th (NeuralMTs), Tot.Th.sd (VertebralTSs), Cent.Th.sd (CentrumTSs), Haem.Th.sd (HaemalTSs), Neur.Th.sd (NeuralTSs), Cent.Le (CentrumLength). [file elife-26014-fig2-data1.zip › Figure 2--Source Data/plod2_15.txt]

Row	VertebralVolumes	CentrumVolumes	HaemalVolumes	NeuralVolumes	VertebralSAs	CentrumSAs	HaemalSAs	NeuralSAs	VertebralTMDs	CentrumTMDs	HaemalTMDs	NeuralTMDs	VertebralISs	CentrumISs	HaemalISs	NeuralISs	VertebralMTs	CentrumMTs	HaemalMTs	NeuralMTs	VertebralTSs	CentrumTSs	HaemalTSs	NeuralTSs	CentrumLength
Vertebrae1	152556453	63882378	74902968	13752585	6049197	2166633	3299562	599319	621.292766412421	653.655646151646	604.541198369148	562.504863538707	214.327894272173	231.44318534823	195.901022024832	204.622268869654	92.6727362728928	114.338541545462	80.0319941472912	81.4949538049882	33.9953884998184	40.9102986770834	19.8003403782355	25.7036656986502	545.790737642379
Vertebrae2	135988524	56677320	67179294	12465306	5657589	1981413	3128895	564039	585.859602647699	626.927542472211	560.548974589686	532.426898156176	196.644515217412	213.322764641596	178.058970698163	175.632343074218	85.7393337558737	116.818331356706	68.2794281492449	73.2904154621754	39.6025116943417	48.8066621012761	17.0986835346648	24.4189932356515	584.459913989
Vertebrae3	137692548	61826436	65725317	9992619	5979519	2492973	3024378	458640	558.561541548981	570.026022004289	552.886019463137	525.645619057359	172.726044730299	171.130007756516	173.384549131097	172.68356584781	79.0065361040188	93.5354603760753	69.6248652295427	70.8023662582949	26.9887977495646	29.4085883177033	20.0325688522021	23.3931424537705	672.839541418064
Vertebrae4	147240639	63595287	72189495	11900385	6303213	2598813	3167703	558747	558.156700419798	562.475874238461	563.567387565553	498.569101689415	173.106883495904	165.652273047366	181.71697072954	144.416577985582	82.056936255239	92.0957586950137	78.1503860606886	62.4034601043494	29.0190720399954	27.9078578350916	28.8855731661605	16.6342845604524	702.833088428934
Vertebrae5	144406773	68290614	66355065	10131534	6160770	2766393	2932209	479808	559.591872499394	564.587678911673	563.711462834948	495.430581993089	176.420638533385	170.103441308209	185.563515858841	139.925120451225	81.024359740929	91.2964624621994	75.9518427470154	60.2357164716167	27.605290333495	28.5692043840113	24.8646028479419	15.1478017928315	738.843132611599
Vertebrae6	148703877	71152263	68003523	10038924	6353046	2821077	3077739	478044	561.708768790587	579.768417274556	552.687476825193	491.14554907722	172.912682657108	174.744356947008	173.123251221939	129.770875428704	80.9552312299145	95.6610510226285	72.3547118862259	57.2635626942349	29.0787664585891	31.5885368148875	21.9141060586012	11.4124619068247	732.545843904472
Vertebrae7	142304526	67679388	64762173	9566613	6205752	2713032	3023937	455553	549.516514977374	567.818991918404	541.521244685464	478.023623893686	168.688511801764	172.208994239413	168.037013989277	117.057667457898	76.5882871941199	93.1006176524988	66.6256687779337	55.2876664454357	27.0579554298249	29.3058889726911	18.2451512009149	9.01539904835348	737.055955226552
Vertebrae8	115308711	62437662	44017533	8816472	4955517	2501793	2033892	419391	549.6267984671	565.343554990702	540.591697007051	484.2037538983	167.133676731574	170.004556533955	166.637130729711	124.439327063876	79.7714734535774	93.5987649819814	69.2469177286987	59.150476810874	26.9378591793934	27.5776481313082	20.0712923830572	11.8282758465154	731.260202848081
Vertebrae9	89702046	57770118	23365503	8566425	4079250	2562210	1111761	407043	516.422741393602	535.579132947212	478.822753608694	489.792685901605	145.886713872354	154.230803398699	122.519367769429	120.402698819322	71.1861868180756	80.7422131929085	57.8498294905249	60.1302328103813	21.5441285534748	22.0915597549437	12.1344105926247	12.116861884065	814.642185992895
Vertebrae10	72680328	53667495	12539394	6390090	3270015	2374785	588735	304290	517.572774484617	538.184527808439	448.609134127145	480.768575963825	156.955740465198	163.973594143887	115.9216982048	116.771445353142	71.1849719944091	79.4179421696698	53.8442523045973	58.2997868853624	24.2547786360705	23.753246481412	17.3851370588282	10.1329968900207	788.885349331208
Vertebrae11	67401558	55417824	5751081	6214131	3028347	2469600	264159	295470	535.149893879538	542.308564371486	520.606049220873	485.231947936921	160.698924173086	163.923902908798	155.307949090809	122.407734837344	75.860190219161	78.5108425732555	73.5107947925279	59.1651944135365	20.7557990657969	20.6546280702469	20.8995719569739	10.9659011575524	793.514031845218
Vertebrae12	75986505	57538593	12354174	6241914	3333519	2573676	474957	293706	544.789971692274	538.122832233895	597.128421605237	502.150086282702	167.004279552823	160.156479185006	198.154308651763	134.720230955077	81.0090832197983	79.0364506246749	98.0850610503549	66.9386292478721	25.5185321388121	22.1665935409436	33.6797617596059	16.9875256903347	807.960655537122
Vertebrae13	75125232	53824932	12252303	9047997	3348954	2425941	497889	425565	550.718761874047	539.584451887873	606.346140844228	541.627244230335	168.648901027904	159.796177712326	199.865573413897	158.792106612951	80.0980997291866	77.3768707826574	99.1543518185976	70.936024967599	25.1688643323515	21.9009276210369	33.6170231589103	16.2684074762912	764.99840700546
Vertebrae14	80607744	54658422	16206750	9761094	3521826	2477538	602406	443205	557.142491446579	525.972476790756	659.625294948382	561.380463954745	183.751925671206	154.208173603509	237.293269554481	171.370669079188	84.9314528642371	75.4124431810602	121.816144212016	78.8191404738013	35.1113919147049	21.3021072569821	53.0315953403314	18.8869815252053	773.02829525635
Vertebrae15	71995014	50139054	13446972	8742384	3224151	2279970	563157	397341	543.723821903402	522.859642418581	604.128664497312	568.870297729751	171.600181487636	152.343499301975	206.255951310412	189.875073491478	78.7154909055302	75.2826748213	91.4104139312574	77.7970372354612	23.3984490439728	22.0229352163104	25.7585326931602	19.9082516194247	739.689946496876
Vertebrae16	71087436	48286854	12678309	10307493	3215331	2205000	551691	468783	532.135237096424	518.680677650654	553.970524245179	566.726213487486	158.187300250588	151.581742224705	162.393539923567	173.986660350713	76.3716832710896	72.9350952377722	89.0205154894062	75.951300001417	23.7958012053748	20.4768114695344	33.6299532829035	16.9459893430749	742.652193465525
Vertebrae17	62308008	47221839	8325639	6760530	2852388	2145465	394254	313551	525.52265878735	527.191866287354	515.633099927654	526.042418201519	153.460067891213	154.777558754016	141.516745534649	158.03175810603	73.3684115160695	75.800727613438	66.0559449777828	67.7197770007933	21.2339125402377	22.2585845938113	13.8673300792652	19.1312157897283	701.588665290132
Vertebrae18	57140370	43989750	7103187	6065955	2640708	2018016	337365	286209	520.566403060423	529.679768712736	492.537534358575	486.816728314722	149.138765127309	153.448779434796	125.99416714608	132.823728147472	71.172409367897	74.4035605365414	61.9540886068822	62.3926998295763	18.6139456929134	19.338398937386	11.7291778434159	13.7484532831525	689.071118053533
Vertebrae19	52778439	40127913	7019838	5649210	2436525	1836324	333396	267687	516.691060837967	528.734385331211	480.59160801741	475.385310166656	150.193710947139	156.078351954713	121.162023589521	123.627810560523	70.3741823700972	73.9442677703397	60.4078112515943	61.3151329234767	18.8600054162542	19.5035216423642	11.4712637430872	14.4139046226451	682.458234366393
Vertebrae20	52834005	41526324	5463990	5843691	2428146	1891890	258867	277389	513.214445238081	526.155700549436	469.597772655836	462.034172666619	147.819085526687	152.995339951512	115.176560764639	115.189917451526	71.2784739212132	75.1053362455496	62.1285362527177	58.3431629692424	20.3110659827564	20.4430718282505	16.7801560645298	13.3143346031819	679.295130906465
Vertebrae21	50166837	40155696	5352858	4658283	2317896	1841175	254898	221823	505.275312784433	516.896505304935	463.180459830842	453.468820216397	145.369810104899	151.625455349772	104.261634821042	105.222706471589	69.5961346544821	73.5459038913134	57.6835705064378	56.3316675054616	21.0302699057386	21.9083842912549	9.78221447253275	11.6738180532685	683.893837837252
Vertebrae22	45712296	36506862	4667544	4537890	2128707	1690353	222264	216090	497.724954740404	509.27724508876	460.529821620396	443.045808902164	137.351546795144	143.847195121811	99.0033693572772	89.7069827168186	67.3898041960424	71.0754424961365	58.1659318365466	53.9256639168525	18.3013097560245	18.6372263877318	11.2584966237008	10.7852265811522	685.261017024471
Vertebrae23	45841950	37571877	3852576	4223016	2117682	1727838	182574	198009	503.654342854226	512.674319583388	460.884926013653	467.331538320441	146.095432638783	150.572260073973	105.668242107964	124.12408213964	69.004876601257	71.4472470297731	59.0811225080142	62.1574765941271	19.7086157590909	19.4656360343447	17.833682013591	18.4298038852563	629.928035536097
Vertebrae24	46619874	37405179	4750893	4417497	2151198	1719459	222264	207270	507.325321531312	513.777819346878	491.287953711794	471.101182262492	141.633877881165	142.674526890684	142.82002897803	124.017123181199	68.6293052950287	70.1942626052898	66.2174552487417	61.2119196706348	19.8460031170024	19.7985640599965	21.3013849598003	16.2056481667649	634.813903193641
Vertebrae25	49481523	38007144	6760530	4611978	2293200	1756944	317961	213444	510.60652052906	514.227685214394	498.288323309075	501.311978036168	141.011743479239	140.792178262051	139.203354189827	144.420823647775	68.3126692225981	69.5438335007319	65.3032936421121	64.8345965623856	18.1849668195204	17.9630352533747	17.3463733186099	19.7205181183013	501.021133636731
