# Supplementary material for: MicroCT-based phenomics in the zebrafish skeleton reveals virtues of deep phenotyping in a distributed organ system
Source: eLife. 2017 Sep 8;6:e26014. doi: 10.7554/eLife.26014 (PMC5606849; doi:10.7554/eLife.26014)
Supplement: Figure 2—source data 1. — For each text file, each row represents a different vertebra, and each column represents a different phenotypic measure. The measures and their abbreviations are as follows: Tot.Vol (VertebralVolumes), Cent.Vol (CentrumVolumes), Haem.Vol (HaemalVolumes), Neur.Vol (NeuralVolumes), Tot.SA (VertebralSAs), Cent.SA (CentrumSAs), Haem.SA (HaemalSAs), Neur.SA (NeuralSAs), Tot.TMD (VertebralTMDs), Cent.TMD (CentrumTMDs), Haem.TMD (HaemalTMDs), Neur.TMD (NeuralTMDs), Tot.TMD.sd (VertebralISs), Cent.TMD.sd (CentrumISs), Haem.TMD.sd (HaemalISs), Neur.TMD.sd (NeuralISs), Tot.Th (VertebralMTs), Cent.Th (CentrumMTs), Haem.Th (HaemalMTs), Neur.Th (NeuralMTs), Tot.Th.sd (VertebralTSs), Cent.Th.sd (CentrumTSs), Haem.Th.sd (HaemalTSs), Neur.Th.sd (NeuralTSs), Cent.Le (CentrumLength). [file elife-26014-fig2-data1.zip › Figure 2--Source Data/wt1.txt]

Row	VertebralVolumes	CentrumVolumes	HaemalVolumes	NeuralVolumes	VertebralSAs	CentrumSAs	HaemalSAs	NeuralSAs	VertebralTMDs	CentrumTMDs	HaemalTMDs	NeuralTMDs	VertebralISs	CentrumISs	HaemalISs	NeuralISs	VertebralMTs	CentrumMTs	HaemalMTs	NeuralMTs	VertebralTSs	CentrumTSs	HaemalTSs	NeuralTSs	CentrumLength
Vertebrae1	155501451	59038875	77023737	20272329	5614812	1627290	3195045	842310	476.920776	501.8425984	481.4333208	381.6498557	0	0	0	0	108.1715012	154.2653283	86.79620506	86.15283668	48.86572285	56.64133236	20.32039433	32.72366989	463.5407263
Vertebrae2	154269738	62826624	76579209	14863905	6322176	2177217	3500217	651798	424.7653293	431.209753	433.3192053	353.4563128	0	0	0	0	86.56727374	110.8855245	73.46654877	76.38447556	29.05510219	30.59899268	15.40549932	28.02545995	559.7981449
Vertebrae3	156094155	67929435	72726633	16132662	6312474	2343033	3310146	694134	424.297874	434.3718059	430.1575732	351.1009018	0	0	0	0	87.15048604	111.5628489	72.88040309	73.92689208	28.88491958	28.05772923	16.15443673	24.23733993	556.7513556
Vertebrae4	155084706	74023173	68253570	13271013	6197373	2560887	3086559	575064	425.2868913	434.5902195	426.3583968	365.2856213	0	0	0	0	91.87876504	115.6829546	74.778074	78.08936805	32.58333591	33.28514058	16.97490575	26.76383177	618.4566655
Vertebrae5	158251968	76060593	69133365	13632192	6462414	2711709	3180051	604611	421.8675715	436.5734691	417.5938114	358.3117697	0	0	0	0	89.9063339	113.134479	72.97484499	77.44244127	31.11441145	31.61761108	15.92406063	23.91610355	645.6263431
Vertebrae6	155205099	78153579	65178918	11872602	6382152	2815344	3020409	547722	417.7424216	434.1094515	410.764524	348.3111253	0	0	0	0	87.58659576	110.4252725	70.83948204	68.4407273	30.6160949	30.28394236	15.64361878	19.46949064	648.8068971
Vertebrae7	135756999	71865360	55223343	8668296	5686695	2689659	2588670	409248	406.1609471	421.8940463	399.4119406	318.7202169	0	0	0	0	84.55111282	104.1689459	69.02431187	64.48198148	27.62052863	26.28342349	15.39404995	16.12253409	656.3371889
Vertebrae8	118642671	70902216	38071971	9668484	4983300	2722293	1807218	454230	398.1282215	415.7560954	381.7601969	333.3101625	0	0	0	0	83.09948275	99.51647083	64.65222299	68.47957271	27.64015556	27.14333885	12.8757147	16.68020315	654.2422962
Vertebrae9	98990829	64187991	24995439	9659223	4169655	2536191	1186290	443646	391.3090535	414.7502879	345.4781924	356.0617941	0	0	0	0	82.85937098	97.13503059	60.27929578	73.23428568	27.09618295	24.5810489	13.9444923	18.40913084	660.9814044
Vertebrae10	85849470	65058525	13669236	7084665	3625020	2659671	643860	330309	387.1029935	403.2979708	329.2901082	350.5693066	0	0	0	0	83.75571239	92.44815472	61.36912842	71.87571874	25.94237592	23.04511083	21.33998857	19.4122325	671.3962927
Vertebrae11	80135433	64854783	8742384	6445656	3311469	2635857	396459	291942	401.1232469	409.1184861	367.0694473	368.4164064	0	0	0	0	90.74925311	94.67599073	77.91330191	77.99172362	25.21682247	24.80650859	20.9712707	23.27415717	673.9244759
Vertebrae12	75866112	60798465	7760718	7343973	3197250	2508849	354123	341334	398.500343	407.9060155	366.6528607	353.7165359	0	0	0	0	88.50529183	92.91852038	76.04196253	73.1016728	22.2614371	21.9570641	16.54433851	17.2588835	640.1743447
Vertebrae13	83775006	64113903	11576250	8103375	3528000	2662317	509355	369558	403.0969301	410.2360175	394.6333189	358.3067861	0	0	0	0	88.38798422	91.6029017	82.14291397	75.83218555	23.38511105	24.28654059	18.55120958	16.86971533	662.132558
Vertebrae14	78005403	57307068	11465118	9149868	3354687	2420208	523467	416745	394.3930512	402.071715	369.4211984	378.1463493	0	0	0	0	85.3313946	88.60094264	76.25445735	79.25694993	20.24598333	20.43427392	17.45594718	17.56044419	604.5856165
Vertebrae15	80654049	59122224	11002068	10353798	3415545	2467395	497007	446733	400.6816367	405.8964747	383.5441147	389.3733524	0	0	0	0	87.90600714	90.46075379	77.82547415	86.73775173	21.00131386	20.66941419	17.85171827	22.4913038	648.1477831
Vertebrae16	72346932	52871049	9594396	9668484	3095820	2236752	444528	408807	396.770443	403.5782064	374.268033	383.6058264	0	0	0	0	86.37952279	88.88719413	73.71712178	88.28372971	21.43426084	20.72582317	16.62490444	24.43410978	595.7252121
Vertebrae17	72004275	52167213	9335088	10242666	3128895	2231460	426888	461727	386.1368193	396.0098024	365.9969834	354.7881931	0	0	0	0	83.86973794	87.55119295	74.41457167	77.11925549	22.22984892	21.98825512	19.20619824	21.83327977	625.9392836
Vertebrae18	69744591	48786948	10576062	10427886	3019527	2089899	493920	444528	386.2318841	396.5875642	359.6622314	364.658834	0	0	0	0	84.39600848	86.60813526	75.41663916	84.91996381	20.78767642	18.65129335	17.68031918	27.90255687	579.0982567
Vertebrae19	62446923	44619498	8983170	8788689	2744784	1939959	418950	387198	383.6223545	392.6017685	346.4224839	376.6024954	0	0	0	0	81.07733917	83.41096266	71.68149452	81.07042426	21.16728612	19.81193893	16.13208659	27.61523096	572.237355
Vertebrae20	60733638	43239609	8992431	8334900	2695833	1895859	422919	373968	374.8369241	391.4751291	341.3478158	326.2246563	0	0	0	0	78.36651867	82.27447225	71.96080877	68.59591734	21.11486871	21.26810195	18.25163994	18.35721183	558.5404475
Vertebrae21	56871801	41054013	8279334	7399539	2532222	1808982	383229	334719	373.6792124	388.4390697	339.3475389	331.7987874	0	0	0	0	76.75188934	79.6138893	71.71464213	69.61660687	20.00088595	19.90424659	17.57465703	20.04532117	571.3458422
Vertebrae22	50963283	35821548	7556976	7455105	2280411	1581426	355005	340011	370.0102093	384.9441147	341.7617086	328.7319957	0	0	0	0	75.3648504	79.66098136	67.44393101	67.44677221	20.45579752	19.96427113	16.77065172	20.46006946	529.2813075
Vertebrae23	51824556	37747836	6695703	7297668	2296728	1659042	306054	327663	364.4744961	376.186766	350.8894823	317.8685114	0	0	0	0	77.26351497	80.55773271	69.64232331	71.41268631	22.04141048	20.91592322	19.30228366	25.24832858	539.7824459
Vertebrae24	54352809	37099566	8603469	8594208	2398599	1634346	388521	373086	374.7724905	380.653316	365.5050984	359.607244	0	0	0	0	79.2909888	81.37127473	73.51512003	77.96758548	22.17362524	20.6697094	23.02255054	24.98534473	546.5289202
