# Supplementary material for: MicroCT-based phenomics in the zebrafish skeleton reveals virtues of deep phenotyping in a distributed organ system
Source: eLife. 2017 Sep 8;6:e26014. doi: 10.7554/eLife.26014 (PMC5606849; doi:10.7554/eLife.26014)
Supplement: Figure 2—source data 1. — For each text file, each row represents a different vertebra, and each column represents a different phenotypic measure. The measures and their abbreviations are as follows: Tot.Vol (VertebralVolumes), Cent.Vol (CentrumVolumes), Haem.Vol (HaemalVolumes), Neur.Vol (NeuralVolumes), Tot.SA (VertebralSAs), Cent.SA (CentrumSAs), Haem.SA (HaemalSAs), Neur.SA (NeuralSAs), Tot.TMD (VertebralTMDs), Cent.TMD (CentrumTMDs), Haem.TMD (HaemalTMDs), Neur.TMD (NeuralTMDs), Tot.TMD.sd (VertebralISs), Cent.TMD.sd (CentrumISs), Haem.TMD.sd (HaemalISs), Neur.TMD.sd (NeuralISs), Tot.Th (VertebralMTs), Cent.Th (CentrumMTs), Haem.Th (HaemalMTs), Neur.Th (NeuralMTs), Tot.Th.sd (VertebralTSs), Cent.Th.sd (CentrumTSs), Haem.Th.sd (HaemalTSs), Neur.Th.sd (NeuralTSs), Cent.Le (CentrumLength). [file elife-26014-fig2-data1.zip › Figure 2--Source Data/wt3.txt]

Row	VertebralVolumes	CentrumVolumes	HaemalVolumes	NeuralVolumes	VertebralSAs	CentrumSAs	HaemalSAs	NeuralSAs	VertebralTMDs	CentrumTMDs	HaemalTMDs	NeuralTMDs	VertebralISs	CentrumISs	HaemalISs	NeuralISs	VertebralMTs	CentrumMTs	HaemalMTs	NeuralMTs	VertebralTSs	CentrumTSs	HaemalTSs	NeuralTSs	CentrumLength
Vertebrae1	132784218	52269084	68170221	13169142	4946256	1500723	2930004	565803	292.4694638	301.7996236	296.904796	226.7826482	0	0	0	0	105.9084355	148.9911687	84.36853695	84.31154891	47.44490447	55.66820811	18.11216865	31.41510066	447.0193007
Vertebrae2	131571027	53852715	63706419	14724990	5412834	1813392	2970576	670761	258.3136645	279.3254313	253.2354242	199.0639185	0	0	0	0	87.40366805	121.0838434	70.02474253	69.18306012	37.11962763	42.58226296	15.28213579	18.69440818	517.6314142
Vertebrae3	134127063	60557679	61854219	12409740	5505444	2108421	2878407	555219	254.1729716	266.1086043	250.4039992	211.183872	0	0	0	0	87.15465231	114.4151139	68.96471395	77.50705495	34.10135987	37.12368889	15.93314507	21.50958735	571.0027482
Vertebrae4	135442125	64641780	58631391	12706092	5576886	2295405	2728467	581679	253.7422283	265.5252712	249.6180576	210.6107995	0	0	0	0	86.75501263	110.4871041	70.07232119	70.85757688	31.32286025	32.95456313	15.03609926	17.94372882	591.1363059
Vertebrae5	131617332	62706231	57834945	12020778	5431797	2264535	2673342	543312	253.1977883	264.6683999	250.2309596	201.6245535	0	0	0	0	88.04633148	109.6667072	72.91948711	71.60056985	30.03448612	30.80013557	16.68139434	21.43562987	591.2439276
Vertebrae6	132423039	67484907	56084616	8853516	5448996	2410506	2624832	416304	255.5202243	266.7514864	249.4635541	208.2785792	0	0	0	0	86.66651079	108.6441366	69.67442606	68.01371887	31.01619397	32.19823067	14.86176821	16.31482341	614.6151256
Vertebrae7	115521714	63595287	42628383	9298044	4752216	2339064	1986705	428211	252.719449	263.0787357	247.5177483	205.7136782	0	0	0	0	87.19810748	105.6998071	70.13805262	72.45035743	30.19310171	31.46321993	15.63781303	17.48599936	632.6965818
Vertebrae8	100296630	59566752	33710040	7019838	4264029	2344356	1597302	329427	241.8272963	250.1751678	235.8633663	199.6309847	0	0	0	0	81.55346091	95.46321467	66.23785395	67.30491533	24.86884448	24.2522054	14.13329347	16.4266643	651.059922
Vertebrae9	100074366	54889947	38257191	6714225	4107033	2237634	1549233	315315	256.5593898	248.839744	277.2822682	203.2678412	0	0	0	0	90.85492522	92.02586616	93.33449313	71.02786265	34.11725084	24.68976552	43.95032541	16.65603129	650.7396243
Vertebrae10	69763113	55667871	7316190	6797574	2921184	2266299	346626	312228	236.4074029	244.3082152	209.9634295	199.8332915	0	0	0	0	86.25945236	91.94648198	64.9464757	71.34735282	24.0715261	23.28251983	13.56162113	18.32503013	647.4992043
Vertebrae11	73041507	59863104	8140419	5000940	3019527	2414034	378819	235935	241.3814895	249.2549118	210.3142035	197.5245119	0	0	0	0	87.97713008	92.74274067	73.51871166	67.08079534	21.59399534	20.6016887	15.08446654	16.07891663	663.0135502
Vertebrae12	69726069	58233168	6519744	4917591	2952936	2423295	299880	230643	240.4695596	246.2587677	219.9633047	199.9089944	0	0	0	0	85.6715093	88.83886762	76.13925385	68.51485367	19.81254791	19.04703985	17.36466321	16.81427701	629.2000184
Vertebrae13	75792024	60252066	9381393	6047433	3171231	2480625	410130	279594	240.4705811	245.9842293	221.4716442	216.1690385	0	0	0	0	88.39255159	90.85064288	84.02424095	75.48937346	22.65287638	22.54778782	21.34373317	19.87769758	644.2442228
Vertebrae14	73550862	57112587	10187100	6112260	3047310	2308635	454671	281799	243.954658	246.9309672	242.2229526	219.1627801	0	0	0	0	89.58459382	93.76798542	79.70331632	74.6282249	22.31037562	22.16209891	17.20312593	19.17651339	631.2538777
Vertebrae15	69929811	53204445	9983358	6538266	2974104	2233224	441000	297234	237.8814247	239.2177467	239.4804885	225.1637635	0	0	0	0	86.26542595	88.9064318	81.20827995	76.01345825	19.86386663	19.8254461	17.51720983	18.7084914	613.6437083
Vertebrae16	71087436	54751032	8742384	7594020	3010707	2276001	407925	328104	242.6439521	244.2733815	227.6033752	248.211169	0	0	0	0	87.60748231	91.31353201	73.2523559	81.95074949	22.61124256	22.71218141	17.12953053	19.61383053	621.6436885
Vertebrae17	65641968	50537277	8047809	6816096	2770803	2077551	369999	312669	239.3261982	245.1543286	228.6545619	210.4505589	0	0	0	0	86.19612574	90.39286183	76.14414621	73.09031279	21.5243732	21.01157299	18.68637422	18.28480514	574.3312673
Vertebrae18	65364138	49129605	8973909	7232841	2758896	2027277	407925	325017	233.5958258	241.0829492	217.1411949	203.5843317	0	0	0	0	88.36400113	93.52589327	76.89939754	74.57663525	23.29983567	22.84988265	19.83691437	18.44111751	596.2805878
Vertebrae19	60150195	43628571	8399727	8121897	2590434	1848231	390726	358092	230.6550024	238.5546501	209.3903668	210.2123393	0	0	0	0	84.3691577	88.39957478	74.02007602	77.28380863	20.53429427	20.23228783	16.20103668	20.19454998	547.7221482
Vertebrae20	60687333	45295551	8010765	7381017	2612043	1915704	366471	331632	228.1810059	237.2791428	212.4617516	189.408318	0	0	0	0	82.20997426	85.93981116	75.95755894	70.39285358	20.60469644	20.24493999	18.02539563	18.79460501	580.5796544
Vertebrae21	56732886	40590963	8057070	7695891	2419767	1694322	374409	336924	230.8108481	239.413246	208.8143508	211.788479	0	0	0	0	85.908536	90.48722189	74.17591877	79.18188589	21.99248835	21.75017757	18.37347713	19.90463011	536.1949255
Vertebrae22	51407811	36543906	6890184	7742196	2235870	1573929	310023	341775	224.2745054	231.4361947	211.1976535	204.5191042	0	0	0	0	81.89043708	83.85903457	78.08303527	78.24312661	20.34535619	18.47875871	21.41787417	24.70166146	509.0205937
Vertebrae23	54204633	40776183	6102999	7242102	2332890	1725192	281799	322812	227.4797079	236.4702261	206.1867208	195.7482665	0	0	0	0	83.52305867	88.48915803	71.73251453	71.86701189	22.20684718	21.19017509	18.06487633	21.39533365	569.2109628
Vertebrae24	51241113	34256439	8594208	8307117	2229255	1480437	386316	358974	228.7448413	231.6996779	224.4735055	221.8953738	0	0	0	0	80.99042396	82.17605115	75.74008201	82.82235364	22.96002867	22.45875644	21.9309446	24.72901168	513.2721561
