# Supplementary material for: MicroCT-based phenomics in the zebrafish skeleton reveals virtues of deep phenotyping in a distributed organ system
Source: eLife. 2017 Sep 8;6:e26014. doi: 10.7554/eLife.26014 (PMC5606849; doi:10.7554/eLife.26014)
Supplement: Figure 2—source data 1. — For each text file, each row represents a different vertebra, and each column represents a different phenotypic measure. The measures and their abbreviations are as follows: Tot.Vol (VertebralVolumes), Cent.Vol (CentrumVolumes), Haem.Vol (HaemalVolumes), Neur.Vol (NeuralVolumes), Tot.SA (VertebralSAs), Cent.SA (CentrumSAs), Haem.SA (HaemalSAs), Neur.SA (NeuralSAs), Tot.TMD (VertebralTMDs), Cent.TMD (CentrumTMDs), Haem.TMD (HaemalTMDs), Neur.TMD (NeuralTMDs), Tot.TMD.sd (VertebralISs), Cent.TMD.sd (CentrumISs), Haem.TMD.sd (HaemalISs), Neur.TMD.sd (NeuralISs), Tot.Th (VertebralMTs), Cent.Th (CentrumMTs), Haem.Th (HaemalMTs), Neur.Th (NeuralMTs), Tot.Th.sd (VertebralTSs), Cent.Th.sd (CentrumTSs), Haem.Th.sd (HaemalTSs), Neur.Th.sd (NeuralTSs), Cent.Le (CentrumLength). [file elife-26014-fig2-data1.zip › Figure 2--Source Data/zf_036.txt]

Row	VertebralVolumes	CentrumVolumes	HaemalVolumes	NeuralVolumes	VertebralSAs	CentrumSAs	HaemalSAs	NeuralSAs	VertebralTMDs	CentrumTMDs	HaemalTMDs	NeuralTMDs	VertebralISs	CentrumISs	HaemalISs	NeuralISs	VertebralMTs	CentrumMTs	HaemalMTs	NeuralMTs	VertebralTSs	CentrumTSs	HaemalTSs	NeuralTSs	CentrumLength
Vertebrae1	62196876	24032295	33117336	5417685	2672019	896112	1539972	257103	193.3370786	194.6904318	201.9653346	131.2036665	115.3646738	113.5053647	119.4197168	68.26140371	81.71304323	106.8946131	71.53441305	60.54392804	31.30808708	38.86281826	16.20038404	17.77834225	393.3192055
Vertebrae2	57288546	24171210	29255499	4139667	2548098	973287	1391796	196686	174.8460358	180.7873019	176.4224313	125.8330878	95.03491447	93.59172853	97.43868893	67.44001311	71.03287993	91.82299514	60.42514991	57.12978032	24.10845981	27.33263985	11.29334364	14.26822127	428.2780525
Vertebrae3	56251314	27079164	26449416	2954259	2518992	1131606	1257732	140679	166.4317748	173.3807538	164.9650958	113.3586307	89.17975196	86.62267712	92.886315	50.5307815	69.82385997	87.44031682	58.9555819	52.80223888	24.85257467	29.07121327	11.22184071	10.50772313	514.0820066
Vertebrae4	53185923	24773175	25847451	2565297	2410947	1058400	1230831	122157	162.6780438	161.434585	169.3219963	107.7429565	83.89353484	74.52877772	92.93812955	42.48528078	68.98881927	86.00759616	59.25418135	48.75509376	22.83852255	25.35037501	11.40780866	11.03192251	461.9438436
Vertebrae5	54797337	26282718	25958583	2722734	2465631	1108233	1235682	129654	163.3304931	163.7279929	169.3914775	99.99916007	85.76377758	78.77822215	93.22461008	32.78633929	69.6710046	87.664484	58.88599236	47.90235115	24.27121546	26.84459036	11.57930158	8.059410783	496.0539677
Vertebrae6	53695278	26903205	24189732	2602341	2428146	1153215	1151451	123921	160.3853059	163.249514	163.5007416	101.8157587	81.27883518	77.34689409	86.52482081	35.98769394	68.71434374	83.49416769	58.74151389	51.1284774	21.49875494	23.18072957	11.38667501	8.67134007	529.1115419
Vertebrae7	53982369	28171962	23319198	2491209	2381400	1152333	1110438	118629	156.5084517	161.5965213	156.4088585	99.90201396	80.14161561	77.74288554	84.11900955	33.4940826	71.63657426	91.54253176	57.11881988	50.12918462	26.31631417	27.14719846	10.84912878	8.976335818	505.6604718
Vertebrae8	44397234	25884495	17392158	1065015	1953189	1071630	828198	50715	153.6424157	162.0149896	145.4567535	87.50550721	73.91294748	75.32480276	70.82309051	22.99807349	71.81341454	89.53680206	55.50926068	46.3763766	25.69284928	24.86003371	10.33843699	7.292087785	497.3725426
Vertebrae9	33515559	22772799	9705528	972405	1524978	1013418	462168	46305	145.3147479	158.7731031	119.5423787	88.89627566	71.66347772	76.05791954	51.40395244	30.80431433	65.86925368	78.39580125	49.75217915	43.90361966	20.09296142	16.91306718	8.600970174	5.439058995	545.1752166
Vertebrae10	25458489	22226400	2213379	1018710	1141308	987399	105399	48510	157.6299972	162.9609118	134.736094	91.06133957	75.26883009	75.61293673	66.99247606	30.82984195	74.16444429	79.84708803	53.84858082	45.57100883	19.69233179	16.77249009	13.01850419	8.038472839	494.1396204
Vertebrae11	24699087	21022470	2472687	1287279	1120581	945504	117747	61299	157.7291513	164.1750613	133.2028605	97.56310886	75.79855527	77.12190772	59.24943417	34.71926941	73.41548949	78.99239724	55.95408831	47.40708571	19.77722595	17.7646328	9.262872652	10.68353634	488.7747558
Vertebrae12	24402735	20679813	2833866	963144	1121904	944622	134946	45864	157.6021404	165.6666778	117.144095	99.64569472	76.62535499	78.36543627	46.23992208	38.14133909	70.54510868	75.78113892	52.86586984	46.06217304	18.66564495	17.01988155	8.533105982	7.180639641	484.0635346
Vertebrae13	25180659	20207502	3333960	1685502	1156743	919926	158760	80262	155.5543732	166.1895211	116.7886031	103.9221262	73.0950416	75.16324375	45.49268291	32.94202163	70.64206541	77.91298237	53.72254571	45.53534891	21.2039979	19.59181694	9.016534533	6.870280531	485.7633681
Vertebrae14	25301052	19438839	2667168	3232089	1173501	894348	127008	153909	156.0200759	164.0841401	118.7683665	137.4886229	74.41851029	76.93820695	48.4004153	63.36900884	67.82824658	73.74818685	50.87995485	56.01911312	16.61956744	15.12656968	8.800813636	10.66903173	494.0791065
Vertebrae15	23059890	18420129	2898693	1768851	1082214	861273	138033	84231	154.2441224	163.2245283	126.0332936	106.2489765	71.98711211	74.45036427	50.7031495	35.39917609	65.48674213	71.46103263	51.78948103	46.13261326	16.68594241	14.96848211	8.70132877	7.351890813	497.97554
Vertebrae16	23022846	18781308	1704024	2537514	1073835	871857	81144	120834	144.0666274	153.501071	97.46899548	105.5298119	67.83584129	69.96110813	33.15014894	34.55140028	69.89141215	76.74347894	48.80612234	52.0185323	19.47819162	17.41418015	10.31721526	8.501256879	461.8824043
Vertebrae17	22031919	18133038	1852200	2102247	1029735	844074	88200	100107	145.3898096	155.5332235	98.63451981	98.7485981	68.11989426	69.38371563	33.10303472	35.2196594	68.07336643	74.85959781	46.3854222	50.2970158	18.26430527	15.63661779	7.441622552	8.696650919	477.8698853
Vertebrae18	20207502	17466246	1305801	1435455	946386	815850	62181	68355	141.4248978	149.0951231	95.3464905	90.01206261	66.62016424	67.4531336	31.68598199	30.43043427	64.9093266	70.63772717	42.48324913	45.00830584	18.37431358	16.36378844	2.86225511	6.552470494	455.0819507
Vertebrae19	17762598	15623307	935361	1250235	831285	729414	44541	59535	142.3614443	149.4808655	87.86366667	92.1840888	65.01529348	65.48538523	23.35810007	28.77909189	65.41098618	70.42000741	43.43323223	45.51410089	17.6803142	15.59345046	8.519067565	6.993408488	442.5766747
Vertebrae20	17290287	15641829	463050	1185408	811440	732942	22050	56448	141.8594199	147.2849788	79.09233347	94.78586662	62.72351003	62.99279238	17.05525396	27.85727188	66.39627666	70.2317236	43.81616705	46.25469341	17.23474916	15.73344586	5.334198844	7.487904398	458.6405194
Vertebrae21	17123589	15243606	972405	889056	803502	713979	46305	42336	144.492162	151.1743755	88.80719358	92.28268453	67.04085875	67.39271476	25.0601069	32.17277635	65.15499619	69.89749274	45.19643098	42	17.39069338	15.45763393	6.747456663	0	450.1784701
Vertebrae22	15512175	13891500	472311	1166886	718830	641655	22491	55566	143.5822731	150.2607202	84.88157102	86.76059813	67.23151202	67.34212818	25.59733563	27.76359904	68.19807279	73.26982865	44.02786751	44.73066343	18.91948828	16.75849618	5.599900581	6.336433516	424.4514003
Vertebrae23	15873354	14336028	713097	824229	736029	662823	33957	39249	142.781827	148.6894747	89.64668506	85.99943718	65.93539271	66.19823106	25.67146204	25.99995137	71.42319331	76.3415635	44.72051361	46.59542567	20.16289749	17.99553046	6.331862695	7.684489207	431.9163096
Vertebrae24	14632380	12613482	889056	1268757	683550	587412	42336	60417	141.8388901	147.0452818	108.2180821	106.798916	62.96183957	63.68029149	41.97074223	48.55874612	67.63641194	72.11201042	48.22695924	51.40768924	18.24892605	16.91759903	8.355405726	13.67506416	367.1585282
