# Supplementary material for: MicroCT-based phenomics in the zebrafish skeleton reveals virtues of deep phenotyping in a distributed organ system
Source: eLife. 2017 Sep 8;6:e26014. doi: 10.7554/eLife.26014 (PMC5606849; doi:10.7554/eLife.26014)
Supplement: Figure 2—source data 1. — For each text file, each row represents a different vertebra, and each column represents a different phenotypic measure. The measures and their abbreviations are as follows: Tot.Vol (VertebralVolumes), Cent.Vol (CentrumVolumes), Haem.Vol (HaemalVolumes), Neur.Vol (NeuralVolumes), Tot.SA (VertebralSAs), Cent.SA (CentrumSAs), Haem.SA (HaemalSAs), Neur.SA (NeuralSAs), Tot.TMD (VertebralTMDs), Cent.TMD (CentrumTMDs), Haem.TMD (HaemalTMDs), Neur.TMD (NeuralTMDs), Tot.TMD.sd (VertebralISs), Cent.TMD.sd (CentrumISs), Haem.TMD.sd (HaemalISs), Neur.TMD.sd (NeuralISs), Tot.Th (VertebralMTs), Cent.Th (CentrumMTs), Haem.Th (HaemalMTs), Neur.Th (NeuralMTs), Tot.Th.sd (VertebralTSs), Cent.Th.sd (CentrumTSs), Haem.Th.sd (HaemalTSs), Neur.Th.sd (NeuralTSs), Cent.Le (CentrumLength). [file elife-26014-fig2-data1.zip › Figure 2--Source Data/zfm25.txt]

Row	VertebralVolumes	CentrumVolumes	HaemalVolumes	NeuralVolumes	VertebralSAs	CentrumSAs	HaemalSAs	NeuralSAs	VertebralTMDs	CentrumTMDs	HaemalTMDs	NeuralTMDs	VertebralISs	CentrumISs	HaemalISs	NeuralISs	VertebralMTs	CentrumMTs	HaemalMTs	NeuralMTs	VertebralTSs	CentrumTSs	HaemalTSs	NeuralTSs	CentrumLength
Vertebrae1	158955804	61418952	84617757	12919095	6340257	2171925	3594150	577269	551.035920139232	561.688396747621	552.76376044776	489.075703819619	190.005375036622	195.428379283217	187.156604541681	169.857494121723	94.6484948285331	113.556932764273	86.2421433132032	76.9424630301289	31.4987434270377	39.0890282023265	20.0871103514325	23.6834532108154	530.201001422541
Vertebrae2	152297145	62224659	79570512	10224144	6621615	2476215	3655449	476721	505.812899716696	516.371449812732	505.621437488151	445.396104402625	160.545099568972	157.721132696364	164.123368967097	134.54983646154	79.910729427718	94.1258929911136	72.961147968454	65.067300675404	23.6912794764528	26.3589858862586	17.2943091654592	17.4216863493251	680.933963367245
Vertebrae3	152889849	65734578	76903344	10224144	6689970	2645118	3562398	481131	494.030470297939	505.789021001047	490.410671994953	446.006123042231	155.325579598281	154.726964902861	157.922283390774	126.316441834724	79.9763861306198	94.3768432111069	72.2228265828882	64.0818683279828	24.6798869176704	26.7084753499895	18.6057639364196	15.6974732644451	719.042624668019
Vertebrae4	156816513	68716620	77079303	10890936	6839469	2774331	3546081	517293	497.620505828794	503.06719998118	502.806110107568	428.243959260902	151.760184578815	151.202698393117	155.326344462113	105.747070494333	81.8656030574169	94.017911698684	75.9673957802192	62.4696056721867	23.3930234197754	25.489802017072	17.9373597899712	13.9369911369458	758.890999589494
Vertebrae5	171597069	73782387	86414391	11955951	7498323	2961756	3995901	568449	502.671640896257	510.100588728677	507.545413291381	418.034549741525	155.493918440286	157.421118493218	156.630314731087	99.4756229863918	81.6206240323657	94.5213913003036	75.5419108643808	59.474084866852	24.6253996223213	28.8442856011733	16.4665473236164	12.7439040253681	782.728318833158
Vertebrae6	161289576	75625326	77310828	8094114	7086870	3096261	3593268	385434	497.0327957118	501.57675131766	500.884512179102	420.729259302484	156.604782779067	154.610670571911	161.627221325705	95.6232795908649	79.3586508744005	91.6806514522733	71.8353443764567	57.6346353360441	23.7271055694444	25.6969591357612	17.2411634525441	10.4452263585237	801.621979366332
Vertebrae7	161391447	75097449	75903156	10168578	7035714	2974986	3566808	484218	497.46382382936	516.829910616351	488.150866127115	425.035944904265	153.259491349279	159.159880712286	149.177391962644	103.387607493033	78.5827948266123	95.7057380943295	67.655518808644	58.1946715082701	25.3298853200695	26.9445906150778	15.0984523368254	11.371046168743	799.710705122937
Vertebrae8	132830523	67679388	55806786	9344349	5878530	2799027	2635416	444087	483.173792439362	500.226556106643	470.22296357058	437.009370122994	146.817491782636	154.773861744243	139.466030740684	107.419685361852	75.6109376479227	89.212892003684	64.5584714752037	60.4942008385045	24.8357151038357	27.3053231918613	14.7301611456321	12.919326640055	768.475993213752
Vertebrae9	109279800	65919798	35080668	7807023	4902156	2853711	1657719	368235	472.455481656205	485.528435061647	459.295018553269	425.106053633612	140.773472636792	145.141085312461	135.462212390717	109.5970965662	75.121917700149	84.1859893088991	63.9910538775385	63.5618152502106	22.5533307951483	22.8432196139275	16.2567868925701	16.0382119327403	838.642334683556
Vertebrae10	75541977	66188367	3269133	5899257	3255462	2810052	155673	280917	480.828419765011	491.722384289642	402.119067819914	403.567569730702	148.788600886633	151.784197464788	101.657066589069	90.0285747384912	81.4490787687099	86.449757013859	52.8024253413218	57.5535732573689	25.0668756254018	24.0095519244209	11.5072285761402	9.10970421855307	811.814228713662
Vertebrae11	77236740	65845710	6390090	4917591	3310146	2775213	301644	234171	489.574512484632	501.153686823205	436.055306119438	405.796896587824	152.476038461929	154.961947395688	133.099676268038	88.1726717187681	81.7274986512846	86.6318731151299	61.504871116684	59.5088906001046	23.8051393664052	22.5738215979205	19.4134617505086	10.7242868373671	802.010172969923
Vertebrae12	78912981	63224847	9020214	6621615	3432303	2711709	409689	313551	483.529397974175	488.577198713875	483.403876585911	435.926699362844	148.330945748799	150.743111694654	147.482591535071	114.282748416492	81.997187913699	84.5957728411708	78.4795972850106	66.2189115503909	22.3540742224392	22.5741553760981	19.7837260264712	15.9557669251832	779.925071784158
Vertebrae13	78672195	61706043	9779616	7251363	3463614	2677752	454671	337806	484.55898395963	491.713476009474	458.732741117998	457.111488516972	145.091541249677	148.761457042341	126.715923767212	128.937216219398	81.0786714280702	84.5046625879994	71.4887978744551	69.8802579048746	22.7298941524574	23.4830971886213	15.9319350962427	17.4734766979412	785.408467491455
Vertebrae14	78023925	60002019	10233405	7899633	3477285	2645118	473634	365589	472.824918823112	476.638971119886	473.105915214048	442.10953522122	138.744189766503	139.996674505474	143.175965880705	118.109653233076	78.7192988281881	81.4722366291057	71.6221686113538	70.2675170225679	21.4010400473747	22.1729530904194	17.2395265800681	16.4338730289365	779.279660107062
Vertebrae15	77181174	57816423	10946502	8371944	3437154	2538396	512442	388080	478.354093084809	483.348957031837	462.849753531984	463.59053540039	140.75850619376	143.622716999472	133.831211331223	126.856220993872	79.9545991702104	83.2289577568455	70.5641704000665	72.9100884226578	21.4556298413287	22.2044727177798	16.2107035785172	17.3536402817662	758.328814572047
Vertebrae16	74458440	55149255	9992619	9122085	3336165	2436084	468342	424242	477.304268073968	482.231788138578	458.184240906384	469.055754614134	142.771394273512	147.094237797062	126.088855795827	131.471237956284	78.9392950475491	81.9918979126768	69.6706279103909	73.4702081174679	21.1479784125517	22.0085682736505	16.3603410578752	16.7829228667872	726.887490161128
Vertebrae17	69300063	51417072	8408988	9205434	3124485	2285703	397341	429975	465.643053291758	475.67456176151	428.017988241456	444.208238409707	132.671787619321	137.034227775738	108.946274085088	118.506673419535	77.2003051440342	80.885255681855	64.4471704087793	71.7641885389493	21.054851376509	21.5049765457944	16.1695642380047	16.63630887468	710.355818799465
Vertebrae18	64975176	49083300	7973721	7723674	2946321	2195739	377937	364266	457.199365160395	468.290871877303	417.639643091926	427.637652687128	132.045757451355	137.139443246401	104.650065162272	110.555013164287	74.601372276595	78.4981626557977	63.1292989471461	65.9659842097429	20.9727946015222	21.6348914667141	14.0878127049707	15.919818164015	730.198060194961
Vertebrae19	60965163	45249246	7973721	7427322	2774772	2031687	377055	351477	462.523777270912	477.371445443465	420.390068505689	418.799380610364	132.574877637526	140.137304085571	96.4058260838954	95.5385414156891	75.1587811629532	79.6113612174527	63.7897414829513	65.1513958746055	19.8780819763809	20.3956825743459	14.2882335938986	12.7955240110663	659.862213771661
Vertebrae20	57677508	40785444	8825733	7732935	2650410	1851759	419391	365589	453.749469390693	466.307772372462	427.707747801966	417.99682830774	130.00384549643	138.515655147805	103.696330946274	96.6408945581181	72.8175161276093	76.8019243899569	63.984150985437	65.1757029595437	18.8042627846114	19.7801028826035	12.3851796118495	14.2386573608211	649.267936689822
Vertebrae21	55445607	39813039	7556976	7862589	2552949	1814715	355446	372645	444.143276798909	457.210817800049	416.114703991161	406.995326740386	124.442926514295	131.917796303971	101.019921730684	89.7381172059047	70.9597423534515	75.2610120752801	63.5998585254422	60.2750708593226	19.1249726103796	19.7317268744416	15.1713544215599	12.5102721171968	658.699001147083
Vertebrae22	54852903	40896576	6380829	7575498	2517669	1854846	303849	358974	450.091543937893	464.632732583253	402.679412109375	411.525614563735	127.029279487528	134.005226902754	87.894243821363	94.2911012971985	72.1464850289939	77.6753929360521	56.9136746397868	61.2674150798668	18.5437846101169	18.0401265625219	9.99633303534218	13.5133105201898	642.457678458728
Vertebrae23	49916790	36053073	6093738	7714413	2319660	1662570	288855	365589	443.481104879687	454.702090384835	402.50987462674	423.945586182813	121.950629698912	128.430910699468	95.391461978526	98.0865810641894	68.6021947412708	72.8094701676663	57.0923373188642	61.9598015933894	18.5345940627526	19.039552587858	13.4379489437281	13.5853604403237	622.956667111599
Vertebrae24	48481335	33154380	7797762	7047621	2249541	1530711	368235	327663	448.825049919832	452.863457668266	438.705777350129	446.428657420656	128.226063676221	129.006673873353	126.953163408343	126.902180673284	69.9430027097912	72.5953704176543	64.6053141866212	66.3639312407602	17.9815031419698	17.760272965414	17.9876895634511	16.8757035306032	566.644229455466
