# Supplementary material for: MicroCT-based phenomics in the zebrafish skeleton reveals virtues of deep phenotyping in a distributed organ system
Source: eLife. 2017 Sep 8;6:e26014. doi: 10.7554/eLife.26014 (PMC5606849; doi:10.7554/eLife.26014)
Supplement: Figure 3—source data 1. — See legend for Figure 2—source data 1 for a listing of phenotypic measures and their abbreviations. [file elife-26014-fig3-data1.zip]

Archive with 29 entries (26 files):
- Figure 3--Source Data/
- Figure 3--Source Data/.Rapp.history
- Figure 3--Source Data/bmp1a_11_highres.txt
- __MACOSX/
- __MACOSX/Figure 3--Source Data/
- __MACOSX/Figure 3--Source Data/._bmp1a_11_highres.txt
- Figure 3--Source Data/bmp1a_11_medres.txt
- __MACOSX/Figure 3--Source Data/._bmp1a_11_medres.txt
- Figure 3--Source Data/bmp1a_12_highres.txt
- __MACOSX/Figure 3--Source Data/._bmp1a_12_highres.txt
- Figure 3--Source Data/bmp1a_12_medres.txt
- __MACOSX/Figure 3--Source Data/._bmp1a_12_medres.txt
- Figure 3--Source Data/bmp1a_14_highres.txt
- __MACOSX/Figure 3--Source Data/._bmp1a_14_highres.txt
- Figure 3--Source Data/bmp1a_14_medres.txt
- __MACOSX/Figure 3--Source Data/._bmp1a_14_medres.txt
- Figure 3--Source Data/bmp1a_16_highres.txt
- __MACOSX/Figure 3--Source Data/._bmp1a_16_highres.txt
- Figure 3--Source Data/bmp1a_16_medres.txt
- __MACOSX/Figure 3--Source Data/._bmp1a_16_medres.txt
- Figure 3--Source Data/bmp1a_17_highres.txt
- __MACOSX/Figure 3--Source Data/._bmp1a_17_highres.txt
- Figure 3--Source Data/bmp1a_17_medres.txt
- __MACOSX/Figure 3--Source Data/._bmp1a_17_medres.txt
- Figure 3--Source Data/bmp1a_19_highres.txt
- __MACOSX/Figure 3--Source Data/._bmp1a_19_highres.txt
- Figure 3--Source Data/bmp1a_19_medres.txt
- __MACOSX/Figure 3--Source Data/._bmp1a_19_medres.txt
- Figure 3--Source Data/Resolution.R
