# Supplementary material for: MicroCT-based phenomics in the zebrafish skeleton reveals virtues of deep phenotyping in a distributed organ system
Source: eLife. 2017 Sep 8;6:e26014. doi: 10.7554/eLife.26014 (PMC5606849; doi:10.7554/eLife.26014)
Supplement: Figure 3—source data 1. — See legend for Figure 2—source data 1 for a listing of phenotypic measures and their abbreviations. [file elife-26014-fig3-data1.zip › Figure 3--Source Data/bmp1a_11_highres.txt]

Row	VertebralVolumes	CentrumVolumes	HaemalVolumes	NeuralVolumes	VertebralSAs	CentrumSAs	HaemalSAs	NeuralSAs	VertebralTMDs	CentrumTMDs	HaemalTMDs	NeuralTMDs	VertebralISs	CentrumISs	HaemalISs	NeuralISs	VertebralMTs	CentrumMTs	HaemalMTs	NeuralMTs	VertebralTSs	CentrumTSs	HaemalTSs	NeuralTSs	CentrumLength
Vertebrae1	190439731.125	61303189.5	104863460.625	24329804.625	9923382	3069580.5	5455500.75	1490690.25	731.3647645	744.9636022	730.6242998	697.7395928	186.036555	202.2616504	177.7738666	173.8201091	78.89809175	81.47298045	80.1962166	67.27622435	24.187467625	25.48380754	23.990356215	18.13979348	479.0145482
Vertebrae2	189585403.875	59807538	108543550.5	20648557.125	9934958.25	2941690.5	5716572.75	1393670.25	735.7704987	760.5376062	733.3124027	678.0316556	186.6475087	200.1067259	177.755793	177.0581867	82.83913585	87.99957215	84.4831768	62.3856121	27.062520835	33.8184822	22.273995905	18.750925	567.1037245
Vertebrae3	193698445.5	65544727.5	103088821.5	24677092.125	10443100.5	3241019.25	5669385.75	1594876.5	732.437608	744.2606606	731.6611075	702.6402671	184.6358139	189.6139113	176.6781489	198.495487	78.7978253	81.5412252	80.3592604	66.3852301	22.779153355	22.65491685	22.652548635	19.34019117	545.0762375
