# Supplementary material for: MicroCT-based phenomics in the zebrafish skeleton reveals virtues of deep phenotyping in a distributed organ system
Source: eLife. 2017 Sep 8;6:e26014. doi: 10.7554/eLife.26014 (PMC5606849; doi:10.7554/eLife.26014)
Supplement: Figure 3—source data 1. — See legend for Figure 2—source data 1 for a listing of phenotypic measures and their abbreviations. [file elife-26014-fig3-data1.zip › Figure 3--Source Data/bmp1a_12_highres.txt]

Row	VertebralVolumes	CentrumVolumes	HaemalVolumes	NeuralVolumes	VertebralSAs	CentrumSAs	HaemalSAs	NeuralSAs	VertebralTMDs	CentrumTMDs	HaemalTMDs	NeuralTMDs	VertebralISs	CentrumISs	HaemalISs	NeuralISs	VertebralMTs	CentrumMTs	HaemalMTs	NeuralMTs	VertebralTSs	CentrumTSs	HaemalTSs	NeuralTSs	CentrumLength
Vertebrae1	168008431.5	54466256.25	97338898.125	17129377.125	8113077	2240721	4956950.25	1066007.25	653.614100044627	694.579019952319	639.800644998484	593.730566275707	210.314593918733	231.999829625578	195.755712532814	192.999369253625	90.762513874243	100.216945196719	89.237190968951	70.896271246096	28.9756648193329	36.9204837604238	22.6799991983949	22.2016473078838	416.654122346233
Vertebrae2	168851182.5	65360665.125	93767625	9722892.375	8210317.5	2595946.5	5017698	662271.75	672.73103064114	708.366665471568	657.866829591037	576.526328521543	215.7086678189	227.356100031797	205.340226629959	184.466866780371	89.8066843249935	103.277149657419	84.589961570294	61.7259729264995	29.2719139479112	35.5306418342764	20.5184499495531	20.0925925114925	494.863171504093
Vertebrae3	170426710.125	71971861.5	91480158	6539423.625	8397852.75	2995933.5	5073264	455001.75	652.246316533591	664.875842985241	649.682746561761	554.267361253832	201.343449028727	204.663188587593	198.549643139982	174.272820389871	85.8288177767625	95.2275118549115	81.3180323642455	59.6403867156135	23.2291824591053	23.5278266506695	20.2896887320227	16.1146410078518	534.012001365715
Vertebrae4	171393327	73479089.25	89259833.25	8953071.75	8894639.25	3446084.25	5040409.5	598326.75	643.095086755439	655.730994461384	639.267963394542	573.438221040831	199.172311149392	201.940852052486	197.824973211926	171.809845019851	83.333913405706	86.725539548848	83.0530458453455	61.528924268075	25.355024990154	24.4000788164871	25.6676469157328	17.171677590727	551.89001659564
Vertebrae5	183735924.75	77816710.125	96911734.5	9255211.875	9650623.5	3554570.25	5648217.75	591601.5	639.379196407381	658.361990198681	629.415042228221	581.448397647089	202.140694372598	204.450941288351	201.433680502188	168.277477106652	82.9588435459605	90.1408718872945	79.45500079545	66.016924948273	25.5528919173754	23.955327180842	25.942942247001	15.5522673800886	568.20491429225
Vertebrae6	177510217.5	69867299.25	98474528.25	8907924.375	9287129.25	3106183.5	5784486.75	588294	637.461667772347	666.362977797547	621.850806243559	584.352978406833	199.874898225798	203.713987175486	196.599307889142	174.2789213061	83.544460250128	92.662640508192	79.7150288983285	63.647695341595	25.94925901642	23.9855031149323	25.9308374944746	15.5687894167867	549.273595866485
