# Supplementary material for: MicroCT-based phenomics in the zebrafish skeleton reveals virtues of deep phenotyping in a distributed organ system
Source: eLife. 2017 Sep 8;6:e26014. doi: 10.7554/eLife.26014 (PMC5606849; doi:10.7554/eLife.26014)
Supplement: Figure 3—source data 1. — See legend for Figure 2—source data 1 for a listing of phenotypic measures and their abbreviations. [file elife-26014-fig3-data1.zip › Figure 3--Source Data/bmp1a_12_medres.txt]

Row	VertebralVolumes	CentrumVolumes	HaemalVolumes	NeuralVolumes	VertebralSAs	CentrumSAs	HaemalSAs	NeuralSAs	VertebralTMDs	CentrumTMDs	HaemalTMDs	NeuralTMDs	VertebralISs	CentrumISs	HaemalISs	NeuralISs	VertebralMTs	CentrumMTs	HaemalMTs	NeuralMTs	VertebralTSs	CentrumTSs	HaemalTSs	NeuralTSs	CentrumLength
Vertebrae1	177394455	63447111	100657809	14280462	6650280	1985823	4098213	623133	602.554061139236	627.09518592244	595.572381875628	535.020420239163	186.934309904551	202.508685320105	176.614156964884	162.005093193926	106.679054552523	126.20635981738	99.1292545652046	84.6724207514601	34.5649158400678	43.4383977983812	24.036846852915	22.537869474564	416.701384181352
Vertebrae2	173328876	73736082	91433853	8529381	6536061	2431233	3741003	386757	614.772311611305	639.871476306401	603.427257461756	513.175497683447	192.013549871135	203.926662903699	181.405880033367	146.708581138302	104.796472927648	120.690301716266	96.5649599428333	75.8715096106099	34.8118892126285	44.4181426201954	20.7262768670142	19.6415171468291	485.327130840059
Vertebrae3	180107928	87738714	86229171	5778864	6931638	2986452	3686760	265482	590.555789547492	601.629437295519	585.618927020727	504.373457501925	172.90449131611	172.384472859502	173.421051677927	143.365746694061	101.62743537638	115.243601159796	92.5716080370089	69.3945980852616	28.4070076356177	29.5590850650967	21.4710910044848	18.2825036721103	553.800200579356
Vertebrae4	176644314	85979124	82293246	8371944	7030863	3172995	3486546	379701	584.22008060638	596.019548858367	578.33687433154	520.87042098999	172.00007714485	172.347300959053	172.853867676031	140.476620623908	98.3067384202116	105.621515376493	94.3033393061764	75.3954883935982	27.9500723388913	28.9596835563906	25.8018986577443	15.72300258664	545.622779729062
Vertebrae5	183543759	86766309	88220286	8547903	7222698	3136392	3727332	390726	586.923989665333	600.579820467521	578.882714990322	531.555679121718	175.718893611265	176.264728567173	176.565022894099	142.316697448631	98.7470108549178	109.925489649778	91.8918380199688	78.1183478357307	27.473977925623	25.3622678099754	26.4637803291665	17.1043232759557	581.870051571059
Vertebrae6	185090346	80820747	95193819	8862777	7309134	2932209	3995901	408366	583.1938352562	605.703397828198	570.340129980383	515.454800498077	172.106035800347	178.058320250356	166.754019178485	138.726624029526	98.6191368066423	109.041781948579	93.7800891198838	73.0338175475335	27.1543112136674	26.120737394889	25.5603016825588	17.6348879731625	561.358145439466
Vertebrae7	157418478	80802225	76208769	351918	6052725	2935296	3111255	16758	595.314911583305	599.6373233094	591.804085995086	387.401954840409	179.040353939423	177.859987308108	180.056708550872	39.3126746489932	103.737717002701	108.30066082728	100.09694774169	45.7082040309906	26.9207735756576	25.4249261018225	27.1210141405995	13.4234937174717	556.864193127682
Vertebrae8	148731660	72634023	66503241	9186912	5853834	2672460	2741697	429534	591.243014033769	614.557606071646	577.584617610131	510.233552599507	181.616742622403	183.911967803109	180.763783467614	129.051453686086	99.5590045893048	107.302029716415	96.706541705699	72.2318022806739	27.5553506249319	25.799716066036	27.1555626791775	16.6228099963779	545.174277173515
Vertebrae9	136914624	71883882	57075543	7853328	5448114	2759778	2329803	366030	584.009989945845	603.954289210677	568.716865070928	513.088582549473	180.638037991159	180.023517426859	183.745995384412	127.732378206676	97.6018898926711	102.922578674231	95.5569289521296	74.3369551772827	26.3539796640972	21.8477930859796	29.4937004815545	16.5228302861152	664.219561819846
Vertebrae10	126282996	66929247	53797149	5556600	4959486	2533986	2173689	264159	582.500119354007	611.891306818486	554.203782276198	502.438969819336	172.983725134689	182.320793416185	157.837263288172	118.238216179211	99.7100495590332	105.717117730911	97.1638120417553	67.1280926659088	25.0486310775229	23.6820433379801	24.1780766633785	11.9554488527045	596.656386476193
Vertebrae11	68225787	61687521	2231901	4352670	2658789	2361114	103194	205065	595.054343755236	604.904043369726	505.540113882991	499.170656471285	178.736901822567	180.201616456029	148.259365278198	123.115565006046	99.3425076751803	103.14048578131	76.6488450964292	70.7447768565962	23.8209385893567	21.5818180770351	29.4072458039158	16.1470333343275	563.117698073537
Vertebrae12	72050580	62122788	5695515	4223016	2884140	2421090	265923	198891	586.943030604722	599.676409629207	515.845119380002	496.068849912945	176.926708359987	179.792630256744	139.559609989745	121.491388573103	95.5462265291327	100.456340372703	71.2443098065139	74.2459935446473	25.3141575872572	23.9480762600221	18.422395600552	16.4790334997238	562.122508335349
Vertebrae13	68596227	59770494	4639761	4250799	2832543	2419326	220941	196245	581.935709565507	595.260456220865	492.964158327388	493.340471449908	175.402233580253	178.327340074091	115.354719691292	125.249520221504	91.2931955386228	96.2317361526592	61.8055148902669	73.6360276222229	24.1998376591939	22.2664881550261	12.6536967704054	20.6242328722672	599.715096024339
Vertebrae14	69068538	60835509	4556412	3852576	2784915	2395071	216531	183015	582.307893310547	595.745693874415	489.528336172709	473.35663863901	179.165983981376	182.020844190802	119.332665810142	108.395196863907	91.586593124586	96.6913494148321	62.2925679588318	66.138240611889	23.4755082212471	21.2589236757567	14.3164974629691	12.2179535135498	510.230368547982
Vertebrae15	72967419	64086120	5056506	4074840	2912364	2496942	240345	188748	587.849077181345	597.741609639603	516.289808438144	516.03655396895	174.509808468636	177.532562432875	131.505814656766	128.461272694487	95.6616503635556	100.183957390084	67.9598401106488	74.391744779818	24.0527227314828	22.4180075894021	14.9428270487645	17.0765560505113	559.449033456907
Vertebrae16	64734390	55269648	5806647	3778488	2550303	2105775	275625	175959	604.902780593859	621.019915010017	508.174068253074	519.001901701086	184.050324901557	187.256249643409	126.635100025247	132.148401616812	99.2351675515384	106.025189605114	65.6861553800236	75.1894192695618	30.2273099610525	28.4786863220548	14.015786258132	17.7024008177826	533.087744123002
Vertebrae17	61863480	52102386	5769603	4241538	2544570	2087253	273420	197568	582.690804995453	596.335120030701	508.387959762255	511.411930939121	169.344172437787	172.561619936022	129.594297430003	126.040940454045	92.3485541978324	97.4823878612046	70.6066401234795	73.7741735562666	21.7673149428849	19.5896364420112	17.7301946043132	17.078653440586	532.99886611053
Vertebrae18	53574885	46277217	4250799	3000564	2249541	1906002	201978	142443	570.196815059404	584.080139995667	499.750781273935	458.689046549479	168.00673433295	170.506940678895	126.806973064663	99.6886407151188	88.394188547689	93.7621496341564	66.8305605120403	60.5592252991416	24.1335577341987	21.922334825791	17.7481207503592	17.4512343050902	546.579260852227
Vertebrae19	52407999	46499481	2444904	3759966	2178099	1897182	116424	178605	571.280893446401	585.747272960402	437.495747971968	469.113383639331	169.64718619595	171.204377205785	83.2274853460963	106.534674638855	88.4624378797054	93.8929038074217	54.3084181290639	64.5021049038177	22.5857590347693	19.493156285769	10.0247530454481	16.9455575703121	529.2068757533
Vertebrae20	48814731	42545034	3158001	3519180	2069613	1771938	150381	166698	573.834634955991	590.149169234997	472.459637566441	454.011197956286	171.244147603649	173.043788375035	113.019012625258	95.3624290676223	88.4066325995838	94.1066912111562	60.444466417653	65.9032552412174	23.4325563350984	20.7201103545112	13.0140706143758	20.5811694480185	501.928746860358
Vertebrae21	45128853	40553919	2000376	3139479	1901592	1688589	94374	149058	580.071737397624	594.535295408093	462.459978993734	449.42823413086	173.744270352722	173.82648034904	123.715517202428	95.8045819145581	86.4900628919564	90.9521975037572	61.148723854324	63.6217961948092	24.3693442700138	21.9186135349838	21.0186090187113	25.2893951622977	480.250012652658
Vertebrae22	44823240	42017157	1750329	1194669	1915263	1781640	83349	56889	561.039307527753	569.501274363157	456.876837425595	395.023882170921	168.364732292991	169.11810196692	95.2375624006908	50.6596219962734	85.8504145894578	88.8281052777642	60.4049278425279	54.0051343922029	21.9731639959656	20.5284485932253	12.2459823995439	14.7122628326089	519.851115013259
Vertebrae23	47268144	43665615	2213379	1472499	2005227	1835442	104076	70119	555.844305685205	564.749418089655	461.812333902654	428.53725518223	165.820185678729	166.899282617756	110.089376066148	86.3680458785187	86.6686577831893	90.2762307260783	65.8011149082865	51.2047392267339	22.7439546334823	20.663122251549	21.8827581207958	9.15194888287071	542.332328123077
