# Supplementary material for: MicroCT-based phenomics in the zebrafish skeleton reveals virtues of deep phenotyping in a distributed organ system
Source: eLife. 2017 Sep 8;6:e26014. doi: 10.7554/eLife.26014 (PMC5606849; doi:10.7554/eLife.26014)
Supplement: Figure 3—source data 1. — See legend for Figure 2—source data 1 for a listing of phenotypic measures and their abbreviations. [file elife-26014-fig3-data1.zip › Figure 3--Source Data/bmp1a_14_highres.txt]

Row	VertebralVolumes	CentrumVolumes	HaemalVolumes	NeuralVolumes	VertebralSAs	CentrumSAs	HaemalSAs	NeuralSAs	VertebralTMDs	CentrumTMDs	HaemalTMDs	NeuralTMDs	VertebralISs	CentrumISs	HaemalISs	NeuralISs	VertebralMTs	CentrumMTs	HaemalMTs	NeuralMTs	VertebralTSs	CentrumTSs	HaemalTSs	NeuralTSs	CentrumLength
Vertebrae1	152787978	56232792	86116881.375	10141952.625	8186724	2484153	5050773	722468.25	739.043942417092	790.551825682538	716.842320917077	644.954999338137	205.753073979294	230.762694486629	183.842254288609	163.66385374934	76.6491371119535	95.482742478914	68.4030612964135	58.736070562958	29.7605820063589	37.0003328456658	18.5674054158366	23.2845745388563	436.268071842622
Vertebrae2	151283065.5	64439195.625	75949461	10834212.375	8051778	2592087.75	4800836.25	811991.25	736.435355347845	812.908378847396	690.184763140543	606.633230591981	205.589089716404	222.112518683777	172.394909567135	146.890914739911	77.463062035024	104.244464253798	62.72836194019	50.939284328166	33.0825381010716	36.149530335258	14.7841690893263	18.930246227906	494.238687128957
Vertebrae3	152649063	68537188.125	74946957.75	9372132	8866525.5	3334511.25	4905022.5	705379.5	725.359236260578	765.291334984121	700.857467900772	627.894933176576	194.659532762393	206.360354175408	178.744359149823	158.122217014161	69.8175861533385	84.215961560009	60.889958467863	50.732450035827	22.7811784912086	24.0925672208117	13.9891337794294	18.5647953570489	537.100171660015
Vertebrae4	159058832.625	77755356	73981498.5	7508355.75	9239611.5	3734608.5	5033574	581238	728.113320583016	764.277755342935	701.617750697608	612.673747927854	196.089529595862	204.355127318771	181.713263421444	153.943301861662	70.0339600554055	85.7053117657035	58.089554233408	49.3838955531959	23.9278989732936	24.8377521044012	12.0193882855454	17.4374940886565	567.445439961445
Vertebrae5	145863065.25	57897456.75	79124826.375	8289752.625	8887362.75	2751178.5	5563986.75	659074.5	707.705014101331	755.217474616345	683.113358677233	614.850369452372	189.523757227345	207.216986228567	171.973522088372	133.643980147959	67.7861081418505	87.970271320715	57.6536978169675	47.8058637227449	25.4220632188436	27.6059125933452	14.8614995613593	14.6991871951682	424.698739221385
Vertebrae6	118456293.375	40391851.5	70404437.25	9573558.75	7692142.5	2099380.5	4996419.75	778475.25	700.333138291775	751.096397137653	679.560268662889	628.540905539955	186.976329732293	204.055454561437	173.528842308414	147.550684491786	62.5596519030925	80.673346820376	55.2993590520995	48.6034530238578	22.2701909035525	27.21241597668	12.8256197238736	13.8927075075376	385.390723652744
Vertebrae7	151207819.875	83095480.125	59455620	9006322.5	9034767	4016848.5	4410661.5	717176.25	722.846937945892	772.098749008734	667.753827179782	630.177679279867	199.336560896084	212.173306614114	165.101082108934	149.233576220859	70.4798576291675	88.06528292185	53.0269397566665	48.8703546275216	28.3198593771592	28.1603466208067	12.400334374973	15.2362288508623	641.58577311209
