# Supplementary material for: MicroCT-based phenomics in the zebrafish skeleton reveals virtues of deep phenotyping in a distributed organ system
Source: eLife. 2017 Sep 8;6:e26014. doi: 10.7554/eLife.26014 (PMC5606849; doi:10.7554/eLife.26014)
Supplement: Figure 3—source data 1. — See legend for Figure 2—source data 1 for a listing of phenotypic measures and their abbreviations. [file elife-26014-fig3-data1.zip › Figure 3--Source Data/bmp1a_17_highres.txt]

Row	VertebralVolumes	CentrumVolumes	HaemalVolumes	NeuralVolumes	VertebralSAs	CentrumSAs	HaemalSAs	NeuralSAs	VertebralTMDs	CentrumTMDs	HaemalTMDs	NeuralTMDs	VertebralISs	CentrumISs	HaemalISs	NeuralISs	VertebralMTs	CentrumMTs	HaemalMTs	NeuralMTs	VertebralTSs	CentrumTSs	HaemalTSs	NeuralTSs	CentrumLength
Vertebrae1	157397640.75	51591873.375	87186526.875	16437117.375	8508874.5	2151639	5181088.5	1091916	615.639611184691	668.423824654913	606.454347713286	515.06505956469	235.071132968223	261.596123582379	219.598432351343	184.016796736815	81.086078724569	103.024022682438	73.99924429603	63.226279580931	32.4566388208936	43.4465328120444	18.478999978064	25.1416283247374	504.5562006264
Vertebrae2	139718391.75	54954774	71541225	13176087.75	8453529	2655371.25	4848464.25	976043.25	567.233926986853	606.915120556067	549.603992262366	498.104416402235	202.906011509672	214.190744852278	194.515690872568	163.130612354915	68.354980550477	83.931820224574	61.2341146032105	52.3422338278995	23.0542844033266	26.133850841869	15.1088082982111	14.6860881754508	637.040542425405
Vertebrae3	141357588.75	59829532.875	66944296.125	14303614.5	8736981.75	3038931	4677466.5	1052336.25	551.818856145466	589.122669176892	531.372306946952	493.870997925595	194.111620888493	203.759337234411	184.532862829966	166.110791715799	66.706154214337	79.7557816305985	59.837941176411	53.027694458323	22.3838343289094	24.8368047035775	15.6516062323501	15.8484458725315	700.41193951525
Vertebrae4	147095935.875	62995637.25	70273625.625	13324263.75	8974239.75	3217425.75	4817043	957962.25	553.277858965481	585.328042534476	535.086749558954	502.4245599939	194.302019960471	198.963829682703	190.691173370278	166.040654640667	68.3709689258305	80.7884577489495	61.703168151001	54.386209828322	23.152742727739	26.0231435691408	16.4853037700866	16.4345212077009	730.68852092782
