# Supplementary material for: MicroCT-based phenomics in the zebrafish skeleton reveals virtues of deep phenotyping in a distributed organ system
Source: eLife. 2017 Sep 8;6:e26014. doi: 10.7554/eLife.26014 (PMC5606849; doi:10.7554/eLife.26014)
Supplement: Figure 3—source data 1. — See legend for Figure 2—source data 1 for a listing of phenotypic measures and their abbreviations. [file elife-26014-fig3-data1.zip › Figure 3--Source Data/bmp1a_19_highres.txt]

Row	VertebralVolumes	CentrumVolumes	HaemalVolumes	NeuralVolumes	VertebralSAs	CentrumSAs	HaemalSAs	NeuralSAs	VertebralTMDs	CentrumTMDs	HaemalTMDs	NeuralTMDs	VertebralISs	CentrumISs	HaemalISs	NeuralISs	VertebralMTs	CentrumMTs	HaemalMTs	NeuralMTs	VertebralTSs	CentrumTSs	HaemalTSs	NeuralTSs	CentrumLength
Vertebrae1	121191761.25	34333999.875	70786453.5	13788471.375	6979155.75	1530380.25	4452115.5	1022899.5	576.26285605404	641.882434941672	564.232083021104	481.763461175963	220.5502578408	255.672235873523	203.376764176399	162.584505813684	72.8481462019834	99.6028730599872	65.1177198431281	57.9606285293144	29.859250651859	39.9746747470767	17.931146443213	18.8893911787711	452.047522191976
Vertebrae2	107275951.125	36714076.875	59694090.75	10586480.625	6966918	1925736.75	4300521.75	837569.25	521.126654823423	558.671970634444	511.191047087272	449.945121072766	180.291944627932	188.733442319964	176.071203091098	141.302947367007	60.6228006004937	77.6209702449312	54.0882010356449	49.2226051070231	21.9617043332737	24.6473289660655	16.1077604024263	13.5615045499009	569.795690978571
Vertebrae3	104319376.875	43901770.5	52250562	7703994.375	6869898	2330905.5	3943311.75	638347.5	509.087401046807	538.465750127884	495.670699418732	437.731311310626	171.469603767409	172.56784828346	171.910847868487	123.783760299202	60.497744373669	76.9940734002142	51.4678011416765	46.8442159525214	22.4317176032321	23.5138498602153	14.974827138694	13.3650578818688	592.518865482711
Vertebrae4	106398471.375	41899079.25	56042941.5	7918155	7034721.75	2271370.5	4163922	662492.25	522.936470514511	558.212479717684	507.395311867228	452.981579908512	179.097231921717	187.876440519814	172.228625515787	138.140886309905	60.3018680603286	75.8856486804918	52.905333934809	46.0341042038421	22.2973480664165	23.5290204132143	16.3217471102665	14.2912398482812	635.881966995026
Vertebrae5	103849381.125	44679694.5	52337383.875	6625087.875	6850824.75	2429579.25	3907370.25	570543.75	516.745302780904	552.007963640183	497.628451666982	433.015906495165	176.565218327933	186.193792939246	167.51065966544	119.208939135277	60.8747588400324	75.4159555548627	53.181469446083	42.6911543639796	22.2704060227594	23.9116540418722	15.3344085998132	12.1724032629813	640.479551098896
Vertebrae6	103389804	47944197	47732351.625	7320820.5	6865929	2606640.75	3684334.5	611556.75	508.101429754866	543.691756557978	484.498531245743	432.444317744275	172.659493409137	181.048669354906	162.102863932149	127.862018204605	60.2088967028396	75.4478517748507	50.1766937273917	46.0571086659855	22.7284491293163	23.2106608305746	15.1428182408023	14.3061728801498	681.238331393978
Vertebrae7	106558223.625	47461467.375	51381185.625	7184220.75	7201419.75	2600797.5	4028424.75	616959	503.825507783115	541.379299687211	480.144484344967	430.397483620037	167.84388554014	175.978683631432	156.872493847765	129.72277248271	59.520519469361	75.6716208516251	49.680018376629	44.2076196659234	23.581560511155	25.1564826294	15.0350701010884	13.2691444230912	712.78628106143
