# Supplementary material for: MicroCT-based phenomics in the zebrafish skeleton reveals virtues of deep phenotyping in a distributed organ system
Source: eLife. 2017 Sep 8;6:e26014. doi: 10.7554/eLife.26014 (PMC5606849; doi:10.7554/eLife.26014)
Supplement: Figure 4—source data 1. — See legend for Figure 2—source data 1 for a listing of phenotypic measures and their abbreviations. [file elife-26014-fig4-data1.zip]

Archive with 101 entries (92 files):
- Figure 4--Source Data/
- Figure 4--Source Data/.DS_Store
- __MACOSX/
- __MACOSX/Figure 4--Source Data/
- __MACOSX/Figure 4--Source Data/._.DS_Store
- Figure 4--Source Data/.Rapp.history
- Figure 4--Source Data/AB-01-033017 fish01.DCM.txt
- __MACOSX/Figure 4--Source Data/._AB-01-033017 fish01.DCM.txt
- Figure 4--Source Data/AB-01-033017 fish02.DCM.txt
- __MACOSX/Figure 4--Source Data/._AB-01-033017 fish02.DCM.txt
- Figure 4--Source Data/AB-01-033017 fish03.DCM.txt
- __MACOSX/Figure 4--Source Data/._AB-01-033017 fish03.DCM.txt
- Figure 4--Source Data/AB-01-033017 fish04.DCM.txt
- __MACOSX/Figure 4--Source Data/._AB-01-033017 fish04.DCM.txt
- Figure 4--Source Data/AB-01-033017 fish05.DCM.txt
- __MACOSX/Figure 4--Source Data/._AB-01-033017 fish05.DCM.txt
- Figure 4--Source Data/AB-01-033017 fish06.DCM.txt
- __MACOSX/Figure 4--Source Data/._AB-01-033017 fish06.DCM.txt
- Figure 4--Source Data/AB-01-033017 fish07.DCM.txt
- __MACOSX/Figure 4--Source Data/._AB-01-033017 fish07.DCM.txt
- Figure 4--Source Data/AB-01-033017 fish08.DCM.txt
- __MACOSX/Figure 4--Source Data/._AB-01-033017 fish08.DCM.txt
- Figure 4--Source Data/AB-01-033017 fish09.DCM.txt
- __MACOSX/Figure 4--Source Data/._AB-01-033017 fish09.DCM.txt
- Figure 4--Source Data/AB-01-033017 fish10.DCM.txt
- __MACOSX/Figure 4--Source Data/._AB-01-033017 fish10.DCM.txt
- Figure 4--Source Data/AB-01-033017 fish11.DCM.txt
- __MACOSX/Figure 4--Source Data/._AB-01-033017 fish11.DCM.txt
- Figure 4--Source Data/AB-01-033017 fish12.DCM.txt
- __MACOSX/Figure 4--Source Data/._AB-01-033017 fish12.DCM.txt
- Figure 4--Source Data/AB-01-033017 fish13.DCM.txt
- __MACOSX/Figure 4--Source Data/._AB-01-033017 fish13.DCM.txt
- Figure 4--Source Data/AB-01-033017 fish14.DCM.txt
- __MACOSX/Figure 4--Source Data/._AB-01-033017 fish14.DCM.txt
- Figure 4--Source Data/AB-01-033017 fish15.DCM.txt
- __MACOSX/Figure 4--Source Data/._AB-01-033017 fish15.DCM.txt
- Figure 4--Source Data/AB-01-033017 fish16.DCM.txt
- __MACOSX/Figure 4--Source Data/._AB-01-033017 fish16.DCM.txt
- Figure 4--Source Data/bmp1a_11_highres.txt
- __MACOSX/Figure 4--Source Data/._bmp1a_11_highres.txt
- Figure 4--Source Data/bmp1a_11_medres.txt
- __MACOSX/Figure 4--Source Data/._bmp1a_11_medres.txt
- Figure 4--Source Data/bmp1a_12_highres.txt
- __MACOSX/Figure 4--Source Data/._bmp1a_12_highres.txt
- Figure 4--Source Data/bmp1a_12_medres.txt
- __MACOSX/Figure 4--Source Data/._bmp1a_12_medres.txt
- Figure 4--Source Data/bmp1a_13_medres.txt
- __MACOSX/Figure 4--Source Data/._bmp1a_13_medres.txt
- Figure 4--Source Data/bmp1a_14_highres.txt
- __MACOSX/Figure 4--Source Data/._bmp1a_14_highres.txt
- Figure 4--Source Data/bmp1a_14_medres.txt
- __MACOSX/Figure 4--Source Data/._bmp1a_14_medres.txt
- Figure 4--Source Data/bmp1a_16_highres.txt
- __MACOSX/Figure 4--Source Data/._bmp1a_16_highres.txt
- Figure 4--Source Data/bmp1a_16_medres.txt
- __MACOSX/Figure 4--Source Data/._bmp1a_16_medres.txt
- Figure 4--Source Data/bmp1a_17_highres.txt
- __MACOSX/Figure 4--Source Data/._bmp1a_17_highres.txt
- Figure 4--Source Data/bmp1a_17_medres.txt
- __MACOSX/Figure 4--Source Data/._bmp1a_17_medres.txt
- Figure 4--Source Data/bmp1a_19_highres.txt
- __MACOSX/Figure 4--Source Data/._bmp1a_19_highres.txt
- Figure 4--Source Data/bmp1a_19_medres.txt
- __MACOSX/Figure 4--Source Data/._bmp1a_19_medres.txt
- Figure 4--Source Data/Bootstrap (bmp1a mutants).R
- __MACOSX/Figure 4--Source Data/._Bootstrap (bmp1a mutants).R
- Figure 4--Source Data/Monte Carlo (bmp1a mutants).R
- __MACOSX/Figure 4--Source Data/._Monte Carlo (bmp1a mutants).R
- Figure 4--Source Data/Monte Carlo (simulated mutants).R
- __MACOSX/Figure 4--Source Data/._Monte Carlo (simulated mutants).R
- Figure 4--Source Data/RData Files/
- Figure 4--Source Data/RData Files/.DS_Store
- __MACOSX/Figure 4--Source Data/RData Files/
- __MACOSX/Figure 4--Source Data/RData Files/._.DS_Store
- Figure 4--Source Data/RData Files/bmp1a Mutants/
- Figure 4--Source Data/RData Files/bmp1a Mutants/.Rapp.history
- Figure 4--Source Data/RData Files/bmp1a Mutants/Bootstrap (bmp1a mutants).R
- __MACOSX/Figure 4--Source Data/RData Files/bmp1a Mutants/
- __MACOSX/Figure 4--Source Data/RData Files/bmp1a Mutants/._Bootstrap (bmp1a mutants).R
- Figure 4--Source Data/RData Files/bmp1a Mutants/gtSensData.RData
- Figure 4--Source Data/RData Files/bmp1a Mutants/gtSpecData.RData
- Figure 4--Source Data/RData Files/bmp1a Mutants/thSensData.RData
- Figure 4--Source Data/RData Files/bmp1a Mutants/thSpecData.RData
- Figure 4--Source Data/RData Files/bmp1a Mutants/tlSensData.RData
- Figure 4--Source Data/RData Files/bmp1a Mutants/tlSpecData.RData
- Figure 4--Source Data/RData Files/Simulated Mutants Effect Size/
- Figure 4--Source Data/RData Files/Simulated Mutants Effect Size/gtSensData_(p021011121318v1_16n10000s3d0_1to4a05p123s2).RData
- Figure 4--Source Data/RData Files/Simulated Mutants Effect Size/gtSpecData_(p021011121318v1_16n10000s3d0_1to4a05p123s2).RData
- Figure 4--Source Data/RData Files/Simulated Mutants Effect Size/thSensData_(p021011121318v1_16n10000s3d0_1to4a05p123s2).RData
- Figure 4--Source Data/RData Files/Simulated Mutants Effect Size/thSpecData_(p021011121318v1_16n10000s3d0_1to4a05p123s2).RData
- Figure 4--Source Data/RData Files/Simulated Mutants Effect Size/tlSensData_(p021011121318v1_16n10000s3d0_1to4a05p123s2).RData
- Figure 4--Source Data/RData Files/Simulated Mutants Effect Size/tlSpecData_(p021011121318v1_16n10000s3d0_1to4a05p123s2).RData
- Figure 4--Source Data/RData Files/Simulated Mutants Pattern Effects/
- Figure 4--Source Data/RData Files/Simulated Mutants Pattern Effects/gtSensData (p2_26v1_16n10000s3d4a05p123s2).RData
- Figure 4--Source Data/RData Files/Simulated Mutants Pattern Effects/gtSpecData (p2_26v1_16n10000s3d4a05p123s2).RData
- Figure 4--Source Data/RData Files/Simulated Mutants Pattern Effects/thSensData (p2_26v1_16n10000s3d4a05p123s2).RData
- Figure 4--Source Data/RData Files/Simulated Mutants Pattern Effects/thSpecData (p2_26v1_16n10000s3d4a05p123s2).RData
- Figure 4--Source Data/RData Files/Simulated Mutants Pattern Effects/tlSensData (p2_26v1_16n10000s3d4a05p123s2).RData
- Figure 4--Source Data/RData Files/Simulated Mutants Pattern Effects/tlSpecData (p2_26v1_16n10000s3d4a05p123s2).RData
- Figure 4--Source Data/Royston tests.R
- __MACOSX/Figure 4--Source Data/._Royston tests.R
