# Supplementary material for: MicroCT-based phenomics in the zebrafish skeleton reveals virtues of deep phenotyping in a distributed organ system
Source: eLife. 2017 Sep 8;6:e26014. doi: 10.7554/eLife.26014 (PMC5606849; doi:10.7554/eLife.26014)
Supplement: Figure 4—source data 1. — See legend for Figure 2—source data 1 for a listing of phenotypic measures and their abbreviations. [file elife-26014-fig4-data1.zip › Figure 4--Source Data/AB-01-033017 fish01.DCM.txt]

Row	VertebralVolumes	CentrumVolumes	HaemalVolumes	NeuralVolumes	VertebralSAs	CentrumSAs	HaemalSAs	NeuralSAs	VertebralTMDs	CentrumTMDs	HaemalTMDs	NeuralTMDs	VertebralISs	CentrumISs	HaemalISs	NeuralISs	VertebralMTs	CentrumMTs	HaemalMTs	NeuralMTs	VertebralTSs	CentrumTSs	HaemalTSs	NeuralTSs	CentrumLength
Vertebrae1	87923934	33848955	46573569	7445844	3807594	1332261	2124297	352359	329.882513009424	321.008606850566	346.897477521828	264.539791852808	127.572609937718	111.850808015281	139.939153853515	79.4430492291534	80.5831601930527	96.1519131897535	74.6290336264177	63.2299182937124	25.578208839188	31.798790350352	17.4075127890505	13.7177294299516	459.458542621945
Vertebrae2	78811110	32774679	39211074	6806835	3525354	1353870	1850877	320166	309.852145120573	306.521838738667	319.411906647233	271.177782661033	111.636245653941	100.7120317144	122.479025337535	83.3463255169881	71.870170344734	90.1733144183036	62.1155203071831	63.5334845998137	22.4480680621487	23.873672096653	13.7254386122045	17.0428709628595	500.91131538883
Vertebrae3	79107462	34534269	38099754	6473439	3583566	1472058	1808982	302526	307.22961737122	311.082983043324	308.40660547504	279.745597842761	106.376794649477	102.260180818778	110.596096803794	98.4747109992687	69.1392186214455	84.865462375729	59.3984657488325	63.7277701057093	19.9714555547672	18.9771618969036	13.051579813289	17.8661940429326	531.147443619522
Vertebrae4	87507189	37247742	44915850	5297292	3894471	1543059	2117682	251370	312.601441775678	316.344039568627	318.364122255004	238.513608750564	115.511314710819	110.133837145466	121.352771844702	65.4456724887157	73.0421210914417	90.3523433455976	65.1266816246532	53.0385683686307	22.7054994195869	22.8831934407864	15.7151498548789	14.0200552972266	553.415372415401
Vertebrae5	82385856	37821924	39887127	4676805	3756879	1653309	1886598	221823	299.710898111138	303.593887868973	303.637594681045	234.818992571357	105.69321120264	101.765749836523	111.003936681143	59.2509723380526	70.3853297625283	82.4569240124763	64.3063210267612	51.5058045392598	19.2689850314286	19.3239412415733	14.2447374943212	12.6864562789287	596.26681742545
Vertebrae6	71569008	36006768	32135670	3426570	3232530	1558053	1517481	162729	298.877741883841	302.511902957492	302.071736376601	230.735095548063	109.558458067022	102.503583565566	118.153866316141	67.3489873810662	70.0003427528178	83.0919753574522	61.7463716702402	50.3905884417874	20.8812808959415	20.5227878081717	14.6878252965587	14.5160743324535	562.083289114197
Vertebrae7	64984437	35988246	26717985	2528253	2957346	1580103	1268757	120393	290.514413438527	292.128672876693	295.418293647013	212.658956381997	99.5803487097444	95.8172243618689	104.942403088021	45.1816743190764	68.8331360873314	79.2114802098051	61.0535055407401	46.5385990100095	20.3803056494263	20.8026256498126	14.2021447835872	9.93228109073813	606.007141978511
Vertebrae8	58112775	34099002	21689262	2241162	2641149	1499400	1031058	106722	284.906320950261	295.098371692365	277.375650456716	204.890951169857	92.0786390381614	93.3583205357387	89.3167069113572	36.634872435591	66.8272498179169	78.7601539702976	56.2780211216195	44.4887330085039	20.0703276543708	19.5871999749877	11.5055352328329	6.09542624496287	571.242615535894
Vertebrae9	46054953	28588707	14632380	2713473	2146347	1321236	694134	129213	271.88489871905	286.309296624454	253.278329914335	221.874151296362	83.3460363264442	88.0615136876304	71.3140144023996	45.0831180564611	64.1494865800847	73.2177546933572	54.9698021818263	47.8950237559665	17.1624751565418	15.3324410405477	13.0852840797658	8.23958270250765	606.368239344744
Vertebrae10	41128101	28857276	9483264	2602341	1893654	1318149	448056	123921	276.818879308717	288.319402073127	255.455888942957	230.907255372831	87.6109230697844	89.6210646812989	80.4177539995508	55.2206863298068	66.4206972280637	75.8410368810895	52.2115976341577	51.6750300491557	19.1383218747993	15.5247113378526	15.5669229077306	10.8377389616477	604.404911544152
Vertebrae11	37627443	29283282	5306553	3102435	1737981	1343727	251370	147735	286.106255214022	289.014555619126	301.072111321734	234.295174369607	91.4435345868715	89.9578640765527	102.70268913481	65.5875160948598	69.7957242889339	74.6819638092936	63.2882836885986	48.9840922776236	17.6139182241433	15.9402032763763	15.0773203456808	11.4528755557413	574.505803333053
Vertebrae12	36655038	28292355	5213943	3324699	1692117	1300068	243873	158319	285.515639701546	288.546753070178	292.785626013856	248.259827100153	92.1905623889575	93.553115796328	93.4930254975866	66.3311682555177	68.6409946816322	72.7992016782511	63.9343768909739	50.5234102485477	17.1989132615322	16.1882136371405	16.2826066808905	8.64347455931184	582.290583304455
Vertebrae13	35080668	26829117	4982418	3500658	1631700	1244061	232848	166698	286.660131934805	290.134144024766	286.907026370364	259.566382806687	91.7910869687353	91.9799297770105	98.7945869293305	74.1142641231923	68.2959716802928	72.1195152934296	62.67374612692	54.0305439788181	16.8479939716773	15.7932118904082	16.4357864066544	13.0966826841339	568.035895079444
Vertebrae14	36580950	27171774	5408424	4185972	1707111	1262142	254898	199332	284.974614540212	289.081523874107	279.700236037163	263.711856262207	88.869256908789	91.2345336640002	86.8458991022819	70.2538439669588	67.7318616044313	71.59206317709	60.6897403404707	56.3092001255613	16.1385513320504	15.8023455935498	15.1275862664101	9.40827292320204	553.256970077554
Vertebrae15	35543718	26171586	5788125	3732183	1670508	1225980	273861	177723	286.303436332349	289.026670316854	293.304022135547	254.881204950299	91.5005293564466	92.3226472493789	95.3547680692263	70.6496538815238	66.1366173870309	69.879551704284	61.3480366516113	52.705768310761	15.3155146033456	14.9925107602558	13.6827236668607	8.37904798677422	535.541433581837
Vertebrae16	34886187	25847451	5158377	4010013	1627290	1198197	245637	190953	285.068503770084	288.536801685559	285.61791532309	260.706537697455	92.0162270689483	95.3496674886296	87.1741522253512	69.8896596746247	67.5568719418598	72.5510635873141	58.585081576556	54.1306406032251	16.74479250731	16.0920826741634	13.4020121655137	10.4361281901562	543.368820163346
Vertebrae17	30941001	23634072	4065579	3278394	1453536	1106910	193158	156114	283.844646906232	288.944052787661	266.115695323623	268.274759405621	91.9911007968355	95.8527535629921	72.8127441575627	79.657123817427	64.6876412479669	68.9141621297056	54.312189546828	53.9683396135058	15.1795802281528	14.6685505347129	11.3586397755938	9.90859745457218	507.513300352381
Vertebrae18	31154004	24736131	3463614	2954259	1462797	1157184	164934	140679	278.777651675484	286.342164711196	254.134436479048	244.331721158497	89.0369802585464	92.9247631999529	68.100287431841	59.2583746689929	67.021390425266	72.2212506159135	51.743363011276	54.2673914484824	16.5188468468822	15.4743099539773	8.96024971150323	9.91570624116975	521.578135175362
Vertebrae19	28885059	23541462	2769039	2574558	1355193	1100736	131859	122598	274.53636903237	281.797861899099	250.32702684567	234.176219559704	89.1808028923812	92.8750703059105	65.8641903002286	54.5789971699166	65.8093885231018	70.1281527184827	52.7578287015267	51.0415702877623	17.5612959547613	17.1701019162846	11.0240433927744	8.66090050263912	500.736258555342
Vertebrae20	29672244	24402735	3259872	2009637	1385622	1134693	155232	95697	278.338683083523	286.296831074237	247.611600136497	231.547039036623	90.2090289837629	94.2508958652766	57.5455184124124	49.5281285655544	66.7781499252874	70.9372414299142	54.172017719085	49.9957977369891	16.7878111019785	16.1472559360594	9.70231571851027	8.83522881611083	515.654353156754
Vertebrae21	26893944	21994875	2824605	2074464	1263024	1029735	134505	98784	272.106423417777	281.310875382298	234.55058852459	225.650870858329	89.599241426138	93.5129734886881	55.5393946210446	47.0163216924484	66.3759385925215	71.0794980349509	51.4946633002588	51.4892556017095	18.8145831956857	18.6314706091612	9.52865860849155	8.67019647282781	495.081700000127
Vertebrae22	25967844	21735567	2518992	1768851	1209222	1007685	119952	84231	270.552698426164	279.948267143623	223.780826126996	219.636762581551	86.2297654294419	89.3732252141543	42.8481194123336	42.1448272581942	67.0363361280483	72.1002318262628	49.3577318401898	48.622302863333	20.4774915977969	19.900740245722	10.0391431967521	8.45578024628728	495.217669364218
Vertebrae23	27069903	22272705	2537514	2287467	1268757	1040319	120834	108927	270.576482959185	278.861436383551	234.818796734218	229.173842388941	85.2778949866359	88.9811469858793	53.657399715298	44.9705902355856	65.8257641636132	70.2276000382588	52.9188180947089	49.0297767767277	18.3261977427427	18.1572223022918	8.41665687037095	8.3735821182371	496.539970447268
