# Supplementary material for: MicroCT-based phenomics in the zebrafish skeleton reveals virtues of deep phenotyping in a distributed organ system
Source: eLife. 2017 Sep 8;6:e26014. doi: 10.7554/eLife.26014 (PMC5606849; doi:10.7554/eLife.26014)
Supplement: Figure 4—source data 1. — See legend for Figure 2—source data 1 for a listing of phenotypic measures and their abbreviations. [file elife-26014-fig4-data1.zip › Figure 4--Source Data/AB-01-033017 fish05.DCM.txt]

Row	VertebralVolumes	CentrumVolumes	HaemalVolumes	NeuralVolumes	VertebralSAs	CentrumSAs	HaemalSAs	NeuralSAs	VertebralTMDs	CentrumTMDs	HaemalTMDs	NeuralTMDs	VertebralISs	CentrumISs	HaemalISs	NeuralISs	VertebralMTs	CentrumMTs	HaemalMTs	NeuralMTs	VertebralTSs	CentrumTSs	HaemalTSs	NeuralTSs	CentrumLength
Vertebrae1	108251829	38849895	61280037	8566425	4608009	1525419	2723175	398664	319.357915486218	314.915849087397	332.088811161267	246.726921684438	129.599893533901	122.408630783084	135.768099371033	81.0622669391831	85.3096230540898	99.4137537759694	80.5431123993401	68.4866937747576	26.6814772423629	33.7272269898984	19.5338915544161	18.112734524341	501.509261163015
Vertebrae2	97472025	39007332	50972544	8001504	4326651	1594215	2380518	379260	291.068204478502	294.245197573931	293.932343424065	252.994202181498	106.990578186958	102.979226977797	112.311150803572	80.4415012356522	75.4544506831603	90.7428446971912	67.9329649355161	62.9092876229246	22.5258969637801	24.5129143396415	16.6702365594257	13.7358813506332	570.528687229007
Vertebrae3	107242380	43906401	56260575	7482888	4752216	1795311	2628801	353682	302.378025365832	306.245289679005	304.013934618418	266.391236479806	118.218342079227	114.665250515167	123.451674470272	87.853917005839	77.7326664523955	93.5669555395825	69.5885435449296	66.9319551035026	22.2743246240905	23.3024511679116	16.3201927681283	15.3359334519866	569.129840512426
Vertebrae4	113067549	45267768	62020917	6038172	4989474	1839852	2888550	287091	299.530583740494	307.172745461671	299.370533561626	243.14161905937	119.624819488106	119.555674365446	121.60163815225	75.7238207935056	77.1786453347082	91.3001116465777	71.0682373541796	57.1688803118889	22.7664004809817	25.2903545514424	16.9170872229054	12.5335403258943	591.448555023443
Vertebrae5	103788027	43313697	55075167	5751081	4697091	1859697	2590434	273861	281.484596299567	293.447477447295	276.414215840059	237.440336227638	105.982813874089	107.577232858185	106.19114121758	69.1988232113376	72.5828275725226	86.0715838706979	65.9785009132669	56.1507736358209	20.3013698028386	20.7385085317703	15.4853489488182	12.103149330223	591.43724728974
Vertebrae6	104686344	47119968	52972920	4945374	4694445	1992879	2482830	235494	294.65582057083	292.30244015359	303.085925066413	221.374605012015	114.966453405441	106.410807898822	123.411901940182	57.2604542439035	75.2843116856889	87.2630901125063	69.1688780992891	52.5465058566787	21.186154529999	22.35025651648	15.9617688779996	9.57153764439153	632.657696036013
Vertebrae7	92813742	42452424	47286666	2954259	4178475	1815597	2216466	140679	290.454621144322	295.859567357727	290.354342186611	216.973937496939	111.592792455922	108.961987167551	115.043098202618	52.5419331879989	73.2599418064707	83.5002007426997	67.6611047836907	49.7639364013987	19.9552550937559	20.9042994880337	15.5414506482271	8.65324528237686	573.389569702089
Vertebrae8	81385668	40850271	36645777	3871098	3650598	1733571	1732689	184338	289.578747858241	296.987130061642	289.366077674108	214.053467660128	112.619387699813	113.94161848187	112.679416771296	55.8921659930067	74.540216437938	89.0830237643992	64.8458804719409	52.1102729197237	23.4027860285557	24.7512439963915	14.4533041360687	8.72662257652737	599.973568869564
Vertebrae9	63724941	32117148	27384777	4111884	2970576	1468089	1301391	195804	278.492210710958	281.082343449471	283.862105976434	223.704855671651	97.9666039130072	92.4214817799203	106.59125090383	54.7473792936984	67.9250199191704	77.0218587781815	62.1306166094898	52.0719291207037	15.9758749391867	14.8554477566084	12.8306965439593	8.59340921996487	601.051268409989
Vertebrae10	51157764	34117524	13919283	2944998	2363319	1554966	661059	140238	267.540915858021	277.996432900494	253.314916126731	217.157530952886	93.74005954659	97.1942518187332	86.3168159863878	54.1988175231174	66.7681910442736	75.8299271474811	55.3464985552133	49.2619048822738	18.3753937118321	16.1440615771771	13.566079691714	9.39605609902819	612.776796057261
Vertebrae11	39488904	31672620	4963896	2954259	1807659	1436778	235494	140679	278.75478145721	286.301341694079	266.094451223801	217.506255532579	97.1815576150032	98.9252941367555	91.4341523219685	54.2669890619222	72.5632782340937	78.8420263082052	58.9277566531125	48.8829925541116	20.1320426497071	18.490196446193	13.0426752112268	9.1099741443044	583.683361006689
Vertebrae12	38359062	29246238	5667732	3658095	1772820	1341081	268569	174195	281.046762833474	283.112797812831	297.690229215734	236.745129023066	100.098676876296	98.0525634739049	117.706528530327	68.9636567453895	70.1100150437015	75.9564388668156	60.0614888715984	51.1139249117309	18.2815376566549	16.8904166967648	14.9587911560462	8.50077247109685	569.190630463802
Vertebrae13	37025478	27329211	5917779	3815532	1734453	1274490	281358	181692	275.316017273102	276.971638127253	291.426408677652	237.487006109441	96.9005564589691	95.749080161049	110.753961021409	68.6770425006746	66.8857134744033	71.2205350628223	59.9127931281053	53.481464221092	15.8138843322431	15.110923691734	13.1792437735911	11.520494984938	540.595547648691
Vertebrae14	36080856	28486836	5121333	2574558	1679769	1319913	243432	122598	276.462008434507	280.631626055059	271.432494794904	238.283766602441	94.4537849705237	95.785437572894	93.2240601122668	69.5340810918198	70.6094093031734	75.7627267896204	59.5958980294204	50.9047914409499	19.2479810266819	18.4762050419375	14.7320852326547	8.20156218151257	549.725179288383
Vertebrae15	34089741	26736507	4398975	3056130	1601712	1251558	209475	145530	270.066726779182	272.484167190578	270.648444567742	247.643591681463	89.9594915720867	91.3452618458163	89.1050335085891	74.9989706768554	64.1179037521556	69.8742645563762	49.4251302970847	48.6943285243662	15.9907811873365	14.340283145442	8.1979953169815	9.23594429180476	523.061182769426
Vertebrae16	35062146	27403299	4732371	3037608	1627290	1267434	220500	144648	280.978344560578	282.143136173374	295.552504691227	245.889497075523	99.3905680077572	98.4576893291854	113.920803698263	70.6135147192486	67.1878891109184	72.0967461105803	56.2878036596459	50.9003094632687	16.7382656560689	15.3936147822394	14.5108401697294	8.30792812611686	500.978031924693
Vertebrae17	33997131	27051381	3972969	3111696	1584072	1253322	189189	148176	271.783619295782	277.687021383493	254.644890396225	240.85070665414	92.701166964046	96.2124764627046	74.4821214959687	71.0213343581492	66.3879827904372	71.9723556932791	51.4480959414983	51.2603738952101	18.2764005056383	17.3360981434215	11.0483200525817	10.1823959621025	545.727050224067
Vertebrae18	28162701	22939497	2620863	2778300	1324764	1076040	124803	132300	267.541444920719	274.625830474644	238.90820497719	235.391997077637	93.6319650673436	96.8315931332454	68.3070558050293	72.1134497385352	62.2692659368257	66.9264211222906	45.94193231917	50.989958133461	15.6905765025771	14.5974184623129	6.9662348184679	10.5907188684112	476.204613718658
Vertebrae19	28199745	24198993	2065203	1944810	1329615	1139103	98343	92610	264.200675355988	270.867707291648	226.242422413642	221.246383918108	91.7563264994732	94.929378866057	55.3731917391192	53.0574516062367	63.6396457706893	67.5128713354031	45.1737152084684	50.2276664290199	16.0075402321853	14.9357974524123	6.21481423328459	10.040765734687	505.445152353005
Vertebrae20	25171398	21874482	1713285	1629936	1191141	1034145	81585	77616	258.803979164781	266.701296147953	212.1934787822	200.829045713945	86.4745915574939	88.6820714178169	43.1801673513923	39.9807278831992	63.6640813986251	67.4435538018871	47.4336390991022	46.6940825258393	16.3091724285738	15.2518442378849	9.09312421669091	8.07283082586789	489.856880580035
Vertebrae21	25847451	22106007	1898505	1944810	1209663	1031499	90405	92610	265.788623299676	274.436214537219	214.139906753763	219.698255147879	91.8164490784283	94.5967488324163	45.3787865104554	57.6977214029438	64.9555123271641	68.6476073407005	48.8223406286801	52.9060788569825	16.4480042617138	15.6870071018069	8.50132590388834	12.2817384158104	493.850543224665
Vertebrae22	23865597	20614986	1648458	1639197	1121022	966231	78498	78057	260.448072139718	269.676599599833	205.937733237963	197.741818793863	89.8191522291704	91.9179415185661	38.6144778745136	43.08336353757	60.4977450930446	64.0976854068713	43.8048466279835	46.7383393610922	15.6325515430838	14.9637485241323	5.07879130492776	7.75244251975606	493.931620595361
Vertebrae23	24449040	21105819	1991115	1370628	1139985	980784	94815	65268	267.880718788563	276.908748628571	219.827034211482	197.76275160506	93.5057274297539	95.4425630473722	57.183904432453	38.9276292445218	65.3332258333654	70.1057250165695	48.4271982528852	43.7451137909364	19.1694628073961	18.0634574731461	9.76584825294051	7.08042265612314	471.396111034037
