# Supplementary material for: MicroCT-based phenomics in the zebrafish skeleton reveals virtues of deep phenotyping in a distributed organ system
Source: eLife. 2017 Sep 8;6:e26014. doi: 10.7554/eLife.26014 (PMC5606849; doi:10.7554/eLife.26014)
Supplement: Figure 4—source data 1. — See legend for Figure 2—source data 1 for a listing of phenotypic measures and their abbreviations. [file elife-26014-fig4-data1.zip › Figure 4--Source Data/AB-01-033017 fish13.DCM.txt]

Row	VertebralVolumes	CentrumVolumes	HaemalVolumes	NeuralVolumes	VertebralSAs	CentrumSAs	HaemalSAs	NeuralSAs	VertebralTMDs	CentrumTMDs	HaemalTMDs	NeuralTMDs	VertebralISs	CentrumISs	HaemalISs	NeuralISs	VertebralMTs	CentrumMTs	HaemalMTs	NeuralMTs	VertebralTSs	CentrumTSs	HaemalTSs	NeuralTSs	CentrumLength
Vertebrae1	69114843	27116208	36580950	5695515	3012912	1062369	1705788	269451	332.509344059306	323.229178071569	346.101699626619	287.091314305449	122.040642528311	113.720644861307	129.570423114066	92.0859652609334	79.7242877601121	102.218779086445	69.1009480173878	64.7657749775705	28.9354732430073	34.4589201858718	16.2589570527999	18.7887983874131	405.563068650011
Vertebrae2	64113903	27764478	31931928	4584195	2917656	1194228	1516599	217854	303.388636033901	304.60515727868	309.005228650582	256.786990593927	101.044586122666	97.264368088205	106.739237093347	62.6804903878766	69.033570427048	85.96018028079	59.846639998118	56.1759416086158	22.018085430236	24.1717438401969	12.8057720164291	13.7338637702895	465.736865827882
Vertebrae3	56130921	25995627	25773363	4361931	2559564	1126755	1226862	205947	287.991876575092	290.248126960866	287.759625728737	275.917692440349	89.5258211969447	87.4534169067848	90.8194457806951	93.1715510141984	66.7287788927308	82.7713831184275	56.4170162128473	56.7571778233391	22.2180143031232	25.4685768432698	10.0210765718024	16.0359816914684	467.374723239038
Vertebrae4	64993698	30126033	30848391	4250799	2947644	1290807	1465443	202419	299.526656954557	307.168974649452	296.735019791295	263.870978836359	100.403526519096	101.989250554799	100.26305445694	78.0236104821808	68.7584338361093	85.9444604345795	57.9919969820504	56.1757754080825	22.8095797644561	25.2023343955943	11.5948417526908	11.9356086647283	522.6577783438
Vertebrae5	60807726	28968408	27940437	4185972	2773008	1259055	1330497	198450	292.703075728213	302.344736225489	288.006004667642	254.872540100098	94.7219787077393	98.8011848797399	92.3513015972082	64.1982207545848	66.7489488941721	81.5305752906596	56.9561170655015	54.3910449341587	20.5286726460099	22.6755632288677	9.53654269948218	13.322998040815	527.09568920008
Vertebrae6	51676380	27690390	21003948	2982042	2353176	1212309	998865	142002	289.034726756631	298.266004102787	280.924007256402	260.443399307915	92.9371990011966	98.3440719914868	85.7664515043767	77.6672077547351	66.2701741666778	77.9537958040558	57.1135239964942	50.3533219795612	20.5487301074068	22.0224554645208	12.0293449786734	11.2949227310944	510.650459590961
Vertebrae7	49324086	26440155	19651842	3398787	2263212	1173501	935802	161847	283.036233719405	285.074032535351	285.336562938694	253.756497329753	85.2631535207797	82.8683626825357	89.9607877522731	67.7216698531652	65.8588947344273	77.798297163053	55.9845136657225	52.7897185538851	20.2836802964061	22.1976165959774	9.87124962010727	12.2599392228461	520.35717795159
Vertebrae8	40813227	23291415	15086169	2435643	1880865	1047816	717507	115983	271.1916716872	282.344926847218	259.657034477782	235.980596731672	78.2120364330871	81.4723907996896	73.1325662064218	51.7601062641963	63.2263171041207	75.0787325550874	53.2069033533411	45.6412891240224	20.5151573137863	21.3464456489182	11.5098151365813	7.88814086504362	543.41185947523
Vertebrae9	35423325	20587203	12437523	2398599	1663452	964467	584766	114219	278.69418760455	278.655752414719	284.707756167141	247.841750722053	80.986634299808	75.9888073866979	90.7028449428187	59.5443069424358	62.3600232831845	67.5228783013447	59.1811909286721	45.9768601620551	16.7001941873989	14.5447681415606	17.7358389417354	7.03799289954409	524.829706084389
Vertebrae10	26829117	20494593	4491585	1842939	1269639	967995	213885	87759	273.239787895479	283.225999416071	244.592471266913	232.005930959731	80.1408970173776	82.6036257223585	65.7138158586696	48.1660170445377	60.0189994924026	66.0492030045984	48.1190631054155	45.4150159990931	15.2871685558817	13.7744976933834	10.2347726443506	6.67763890099168	543.561912305129
Vertebrae11	26847639	21763350	2815344	2305989	1242738	1000629	134064	109809	289.639084741809	298.435843718418	249.468424672177	254.396209452066	91.2177231542187	94.7202252292763	62.8548533785337	59.8514182514867	67.6789288237323	73.8043901291761	50.7945434731596	48.8208193526339	19.7450455712491	18.7975087501172	8.51650059700571	8.33996667991488	495.530388487711
Vertebrae12	25217703	20392722	2824605	2009637	1188936	961821	131859	95697	279.844864172905	285.303598077343	268.25856947922	240.24522024072	83.5012990754805	85.6020684595009	76.4537410278325	54.3645318956032	62.4760628943692	65.2313156744152	60.8482207470415	45.5779387062671	15.424111309722	14.4056154092307	16.9548039647546	6.85336378237063	520.815411099317
Vertebrae13	28005264	21680001	3722922	2602341	1313298	1017828	171549	123921	289.916041247413	295.660243241862	277.026254073869	260.501513043713	91.8196736501333	94.7300540809009	84.2353099110001	66.9574594682523	64.6932826611088	67.6540007135181	62.6477245293854	49.6778750821887	15.8672899319244	14.9271397719147	17.5295575286376	8.41750767530338	510.726022287774
Vertebrae14	25189920	18503478	4297104	2398599	1186290	875385	197127	114219	282.222714896797	281.5590148013	297.132956724496	260.24331559559	81.3467608777276	79.07398164353	93.7205521996246	68.7636357157646	64.1654168928055	65.9603158250308	66.878293093743	49.7959475230153	15.1387071459583	13.1000835901372	18.9021605101654	10.5790516330267	484.191110425138
Vertebrae15	23967468	17781120	3667356	2611602	1133811	840546	173313	124362	275.181925313723	275.238321481705	285.371696538752	259.839170373795	78.8543384442625	75.6820810923296	98.4904994426495	64.9380205352223	60.0469790019373	62.6332392866508	58.3685654885948	49.1405717965032	13.256034162059	12.4318977777047	14.7658442765196	8.29078180832438	483.54324132119
Vertebrae16	23569245	17901513	3111696	2593080	1117053	847161	148176	123480	270.187742683743	274.741714768601	252.414797895159	259.269124106271	75.6436348059128	78.7731837643955	59.6125009129352	65.9358488122075	59.9718405870233	63.5982680330095	50.895624736665	52.0703473235622	13.2385261309601	13.062130520693	8.52890759453687	9.85884868169542	501.175728852488
Vertebrae17	22707972	16910586	3287655	2620863	1077363	801297	156555	124803	275.910822116074	277.453813223464	275.703063590724	265.019743673048	80.4757785069005	81.7143038718716	79.0411561407438	72.5622009436083	58.8198468054622	62.4940839185078	51.2293266008242	50.0348267834946	13.339197404001	13.5091719787908	8.48267742211903	8.32331762183402	475.102256326408
Vertebrae18	22356054	17410680	2870910	2194857	1056195	820701	136710	104517	270.619001892141	273.762849003958	263.264561886498	255.496012883826	75.4285038340133	77.4096567584133	69.1258195060034	64.486046034877	60.3967469976359	64.3035856415009	50.2916351678803	49.4887613026512	14.765268509954	14.4825696356609	10.0574769292463	8.55290103249826	483.615326158867
Vertebrae19	20411244	16243794	2287467	1879983	959175	760725	108927	89523	281.417883301668	290.806097834832	246.967214927766	242.217818263162	87.8534946079311	91.2570722553005	65.8615734416816	53.4816054690885	59.0691385578313	62.7530547157456	48.7055621532778	48.1740915154879	15.3492213105997	15.357895178875	9.79366409768814	8.26630057603162	456.930795610678
Vertebrae20	18929484	14965776	2315250	1768851	896112	707364	110250	84231	267.117178136538	274.004203004893	247.512224185547	232.774535693104	77.3200885610773	80.8844844264025	58.8746884306157	48.0824728804427	57.3451391743577	60.7946092218709	48.6884051148146	46.5959156702704	13.8504180810071	13.8339132678539	8.43134191806504	7.55409640000185	464.984605623171
Vertebrae21	18725742	15243606	1842939	1639197	889056	723240	87759	78057	266.473319864426	274.030128222478	236.955773308682	229.385665668035	79.1832331824658	82.9369863086542	49.8531638981822	44.8161344441446	58.2543183205093	61.755912560219	47.7001365190977	47.1701834402889	13.5502813919891	13.0815306245546	8.44836150392949	7.95876339495436	464.382527599838
Vertebrae22	18744264	15067647	1824417	1907766	888615	713979	86877	90405	269.347150090153	276.63538679993	237.507666886848	241.685384203864	80.7017141203673	84.407344821541	52.4829908356503	55.0870781125584	57.6155672495645	59.4703780889511	49.2804979023649	54.6258991185617	12.6527876654778	11.8009312650016	9.29629418058191	16.0552189778154	460.066037569942
Vertebrae23	18355302	15382521	1694763	1278018	872298	730737	80703	60858	272.713304581197	280.450910347623	244.165859451044	217.438081978176	85.2420038910686	88.3312182833975	58.2815191973452	33.5190980412974	59.039583038316	62.6877128333846	47.6232625787908	45.007269809572	14.1349286565371	13.4858732368208	8.14497771880611	6.46031922153198	470.461166490696
