# Supplementary material for: MicroCT-based phenomics in the zebrafish skeleton reveals virtues of deep phenotyping in a distributed organ system
Source: eLife. 2017 Sep 8;6:e26014. doi: 10.7554/eLife.26014 (PMC5606849; doi:10.7554/eLife.26014)
Supplement: Figure 4—source data 1. — See legend for Figure 2—source data 1 for a listing of phenotypic measures and their abbreviations. [file elife-26014-fig4-data1.zip › Figure 4--Source Data/AB-01-033017 fish16.DCM.txt]

Row	VertebralVolumes	CentrumVolumes	HaemalVolumes	NeuralVolumes	VertebralSAs	CentrumSAs	HaemalSAs	NeuralSAs	VertebralTMDs	CentrumTMDs	HaemalTMDs	NeuralTMDs	VertebralISs	CentrumISs	HaemalISs	NeuralISs	VertebralMTs	CentrumMTs	HaemalMTs	NeuralMTs	VertebralTSs	CentrumTSs	HaemalTSs	NeuralTSs	CentrumLength
Vertebrae1	77718312	28533141	42276465	7047621	3361743	1093239	1961568	327222	363.072533541844	362.324930737281	367.863425905165	339.228514516261	131.646590058051	128.553267654536	134.922407234055	120.472467485312	77.6843729331792	99.8243536732368	67.7265625743575	69.3302477122979	28.1383156451957	34.8069555066787	15.9061380122288	22.7788758370478	425.568447080447
Vertebrae2	66466197	27996003	31783752	6630876	3002769	1181439	1510866	307818	337.136183142241	355.312211376113	321.212714399004	337.720863277158	113.277858381758	115.048034413548	103.794823308372	135.672231117617	67.2293337560377	86.3187087762074	55.8411302860167	65.1379609646138	23.5459308284389	26.3043488814254	11.4353875250641	21.3542429826062	485.538050747007
Vertebrae3	63826812	30718737	27736695	5556600	2874438	1300509	1320795	263277	329.460971313512	348.590888991164	311.231480704576	313.524749355469	107.317794511932	110.631245993787	98.3154152317819	112.579520748987	67.4009101387125	85.0475949443963	55.5949216812429	57.6703755415875	22.8101071739994	24.4898705097324	10.0709410292399	17.2854724042767	504.8357785824
Vertebrae4	62882190	31589271	26384589	5167638	2840922	1351665	1256409	245637	331.199474791923	356.978815712478	307.279637668833	296.462687058972	110.832056533479	120.904755765289	93.5543854765534	89.6322604659033	67.8806090279607	83.1634523034666	56.5228180991021	57.5899649981177	22.1892737612954	24.003385489615	10.4256673851789	15.8244880052717	495.858303076054
Vertebrae5	66336543	33237729	28616490	4769415	3012912	1438542	1361808	227115	337.872506517324	353.579177977155	327.871937764288	286.689459986537	116.831438007102	122.73682080545	111.269669362359	79.9511460335242	68.2967486661809	82.2086474636829	58.4802849046853	55.3291671948261	20.7974936367133	22.3253942812303	11.1751300961555	12.7221577381343	547.842991281541
Vertebrae6	55177038	28940625	23180283	3185784	2503116	1255086	1103382	151704	330.126032098591	343.32455828625	320.460971267779	278.739360059871	111.048877470446	115.968202175708	104.850742587281	83.400776748893	66.1984999043669	79.6780597360599	55.7980565202576	51.2668702468872	22.1724301245424	24.6063778780514	11.4584754322973	10.2656476567106	538.179934266744
Vertebrae7	54575073	29755593	22883931	2055942	2456811	1277577	1087506	97902	322.806366203729	340.942053771802	305.854050937654	246.112554466454	104.722459484476	113.043261510119	90.3563351175524	42.2845341796732	68.0771134431921	82.2734931968642	57.0294191998628	44.0483087052356	23.8558031010838	26.1715673311213	11.7164936568358	5.61143704839536	557.396650999422
Vertebrae8	47740455	28292355	17475507	1972593	2177217	1251117	832167	93933	322.048714877234	342.847407327895	296.205199302588	252.690538598289	107.675661146368	117.640762245781	84.202254807402	49.147143258143	64.3239841011026	76.4359734363809	53.1436518524864	44.3504512354802	20.5920613924252	21.2044597454663	9.91800570352863	5.75804267870614	571.244936337178
Vertebrae9	35997507	23578506	9594396	2815344	1654632	1063692	456435	134064	311.834868675458	335.242188818513	267.835098357801	265.918025438811	101.164136029634	108.454847846739	67.0106447707845	61.4096887651068	64.0180826734852	76.0153155897032	49.3010905693524	47.4737704741483	22.0061268816012	21.6735809632427	10.0033342195434	7.83500162958668	548.501893672625
Vertebrae10	30959523	21828177	6112260	3019086	1452213	1017828	291060	143766	315.52282231346	334.978394616704	270.684173304332	265.635473930874	102.52787517917	108.002731460281	73.0291097688926	58.2875282916881	60.5688927326773	68.5393842044769	48.2173505911996	48.5111317497499	16.8887703750104	15.6440951933562	10.3316803582574	9.16812999164565	548.248133421167
Vertebrae11	29190672	23532201	3417309	2296728	1349019	1081332	161847	109368	325.886878002961	332.633722081785	319.493821128287	265.92793616018	106.987517901752	108.536773692231	107.898875651544	59.7409641860514	67.9367314328924	71.6674317480551	64.4170369501332	47.1617622409695	16.4988856531903	15.0879973071636	15.394091822817	8.47648962321813	536.520994901931
Vertebrae12	30005640	22244922	4778676	3111696	1395765	1032822	222264	148176	332.800464538574	337.195345041547	338.186144156523	291.286683602469	111.68999231877	113.2992977456	115.249669462927	81.6528510158426	66.2875131833622	69.8266158760227	65.866176084365	49.1662943058014	16.0511741341573	14.3910735843824	17.3831877024348	9.7168311126343	529.000434305742
Vertebrae13	28070091	21374388	3824793	3019086	1310211	994455	179046	143766	323.250413279494	329.260141122801	321.261559701546	282.646503760964	99.1348376111658	100.972210121261	99.0950096505378	71.7135805688498	66.1141782712046	68.9860963400273	64.5885927281137	52.8621755797984	15.591557956332	15.1558481572496	15.5649831669164	9.52007213767854	527.252763832349
Vertebrae14	27764478	19827801	4917591	3019086	1307124	934920	228438	143766	324.023354853349	324.567781200624	344.510459754039	287.077742854019	103.868179503077	98.5134254867376	132.722908871236	69.2891168211389	64.1244490315131	67.0353374673184	64.1290069566066	49.8718084364102	15.4955080243616	14.1725237061459	17.8024567792637	8.86471039012003	510.565783395849
Vertebrae15	26884683	20059326	4084101	2843127	1270521	945504	194481	135387	313.747842076842	318.664240718599	305.612687988281	289.706099035207	94.95051661541	97.3887690883763	85.6092187086291	84.9656611939429	61.4156370294893	65.682189696768	54.5250877661523	47.9074892477057	14.9543741872968	14.9321551019439	9.56638986563314	8.01187725065034	513.803746531147
Vertebrae16	24773175	17901513	3667356	3222828	1170855	843633	174636	153468	312.714076652398	316.485524240145	299.897455793901	305.754786791571	93.4548051631369	96.1466693786457	84.454174808295	86.3795480539069	60.7179984429628	63.9482002664981	54.9335755893316	52.4779962200039	13.3703928135107	13.6437074252583	9.1134976907516	9.98261633131757	476.456486622318
Vertebrae17	23902641	17077284	3445092	3454353	1133811	808794	164052	164493	305.148528024241	308.649886517638	306.481824681436	285.027706853872	88.0299624298997	88.5097022879293	93.484366453528	76.8962685556529	58.8672462723505	61.576409851754	54.9700589826174	51.5777182423435	12.0926131941802	12.437041154986	9.56529107004395	8.39607119691681	484.000122665656
Vertebrae18	23559984	18466434	3019086	2074464	1110879	868329	143766	98784	307.608237040394	314.900968198418	273.65870868182	292.098595593044	89.6160686828477	93.380781948852	63.7388979729448	72.9888201189484	62.7774136049694	66.4741795570582	52.605199905012	52.0331006763178	14.604420684992	14.515065815482	8.7740101989663	8.32400971807738	487.86407714561
Vertebrae19	22985802	17920035	2861649	2204118	1082214	841428	136269	104958	308.272013346092	317.600362484103	275.669710743136	274.758382767365	93.5962207880039	98.1652057138386	65.6431993601964	65.1535340611849	61.7445410109087	66.1313146969886	52.8213034533814	47.1430976409436	16.5181841712085	16.4397475070383	10.5029598459968	7.83878065729609	502.650283353811
Vertebrae20	21624435	16910586	2509731	2315250	1019151	794682	119511	110250	298.525614101291	308.599034240656	254.360492580287	271.030799088867	86.6943512492359	91.2885810905731	46.5510200442212	60.2751137474001	62.0917227582796	66.4302115332562	50.6184369000189	49.4155946790047	15.0121613547832	14.4650160094224	8.70479399459352	8.49323026057182	474.109996863062
Vertebrae21	20559420	16253055	2324511	1981854	970641	765576	110691	94374	306.768073097683	317.377564176432	261.218253075588	273.185587033851	93.7430123219292	97.9356432864971	57.4487692218707	64.7121368968485	61.2473846494889	64.9162607380941	52.1133163162551	48.8462429992084	14.5354857552321	14.3113037709898	8.49117964937751	8.48319079553884	468.012704669143
Vertebrae22	19633320	15965964	1731807	2102247	928746	754110	82467	100107	301.061514686901	312.552689560751	243.964692736621	256.929653478413	94.3605773107479	97.9313657027517	46.2194120326193	57.0687148315234	59.3128967797545	63.1528558796972	46.2062303199067	48.6933142028072	15.1687634387953	14.936883949987	7.45592442636811	8.47109286293783	494.381358003671
Vertebrae23	19272141	15604785	1592892	2102247	908901	734265	75852	100107	304.682854202292	315.966227899695	261.380663183878	252.620965418072	93.1571412457564	96.4141925330164	59.6931901519078	53.9268769695233	61.7535020466578	66.6745659938924	49.0946422936859	46.4995462170735	16.015285609272	15.1390309382943	8.55863389403863	7.49254921596632	461.652078250827
Vertebrae24	22874670	17818164	3658095	1648458	1072953	832167	174195	78498	316.676320157416	327.99501855621	286.558722723003	251.093442429446	103.658346138911	107.94805077783	80.9873732729478	48.0271796314662	64.6450522025704	69.7356990073911	55.5268123329954	45.2265888231434	17.2880590601353	16.4270231839345	12.6621269934804	6.76827740529977	471.936061549769
