# Supplementary material for: MicroCT-based phenomics in the zebrafish skeleton reveals virtues of deep phenotyping in a distributed organ system
Source: eLife. 2017 Sep 8;6:e26014. doi: 10.7554/eLife.26014 (PMC5606849; doi:10.7554/eLife.26014)
Supplement: Figure 5—source data 1. — See legend for Figure 2—source data 1 for a listing of phenotypic measures and their abbreviations. [file elife-26014-fig5-data1.zip]

Archive with 25 entries (22 files):
- Figure 5--Source Data/
- Figure 5--Source Data/.DS_Store
- __MACOSX/
- __MACOSX/Figure 5--Source Data/
- __MACOSX/Figure 5--Source Data/._.DS_Store
- Figure 5--Source Data/.Rapp.history
- Figure 5--Source Data/bmp1a_11.txt
- Figure 5--Source Data/bmp1a_11_bc.txt
- Figure 5--Source Data/bmp1a_12.txt
- __MACOSX/Figure 5--Source Data/._bmp1a_12.txt
- Figure 5--Source Data/bmp1a_12_bc.txt
- Figure 5--Source Data/bmp1a_14.txt
- __MACOSX/Figure 5--Source Data/._bmp1a_14.txt
- Figure 5--Source Data/bmp1a_14_bc.txt
- Figure 5--Source Data/bmp1a_16.txt
- __MACOSX/Figure 5--Source Data/._bmp1a_16.txt
- Figure 5--Source Data/bmp1a_16_bc.txt
- Figure 5--Source Data/bmp1a_17.txt
- __MACOSX/Figure 5--Source Data/._bmp1a_17.txt
- Figure 5--Source Data/bmp1a_17_bc.txt
- Figure 5--Source Data/bmp1a_19.txt
- __MACOSX/Figure 5--Source Data/._bmp1a_19.txt
- Figure 5--Source Data/bmp1a_19_bc.txt
- Figure 5--Source Data/FishCut R Analysis bmp1a.R
- __MACOSX/Figure 5--Source Data/._FishCut R Analysis bmp1a.R
