# Supplementary material for: MicroCT-based phenomics in the zebrafish skeleton reveals virtues of deep phenotyping in a distributed organ system
Source: eLife. 2017 Sep 8;6:e26014. doi: 10.7554/eLife.26014 (PMC5606849; doi:10.7554/eLife.26014)
Supplement: Figure 5—source data 1. — See legend for Figure 2—source data 1 for a listing of phenotypic measures and their abbreviations. [file elife-26014-fig5-data1.zip › Figure 5--Source Data/bmp1a_11_bc.txt]

4.512944 4.599352 4.830506 4.676403 4.962044 5.717423 5.165129 4.361593 3.546224 2.820289 0.2908004 0.3334538 0.2429184 0.1760488 0.16284 -0.04987705
3.463869 4.696355 5.130043 5.984862 6.814568 7.399902 6.969111 5.407255 4.882773 4.124543 3.748809 3.229156 2.942285 2.514392 2.51246 1.798662
4.584775 4.2502 4.360838 3.921707 4.00307 4.810613 4.111807 3.708796 2.787193 2.176593 -1.145968 -0.8315432 -0.8676622 -0.7790757 -0.823559 -0.834965
3.539967 3.242308 4.095299 2.313793 2.37599 2.033905 3.522196 2.184955 2.189398 1.305309 0.821059 0.2257426 0.6033687 0.3590224 0.8921416 0.7366485
3.441846 3.541413 3.988208 3.915423 4.072337 4.49298 4.245005 3.351415 2.800011 2.177082 -0.08462086 -0.007424264 -0.1318841 -0.1044714 -0.2289312 -0.335431
2.027982 3.105918 4.275003 5.022689 5.585434 6.063636 5.947388 4.602611 4.223484 3.508823 3.313315 2.737359 2.313318 2.101958 1.845684 1.335778
3.451482 3.247261 3.421805 3.215242 3.256242 3.627198 3.245309 2.602579 2.039898 1.574056 -1.146025 -0.8293461 -0.8605845 -0.7715552 -0.869956 -0.8562892
3.042488 3.019505 3.74575 1.962315 2.146174 1.907157 3.336663 2.201332 2.113999 1.240667 0.6982822 0.08695011 0.2754059 0.2340375 0.75344 0.620142
4.652498 5.083874 4.888829 4.109423 4.883766 5.388905 4.847545 5.599525 5.29795 4.960889 4.756081 4.375493 5.042077 4.730313 5.019957 5.264086
4.11996 4.687865 3.848954 3.663063 4.179968 4.485608 4.172574 4.353231 4.725119 4.393165 4.130252 4.018787 4.485624 4.336106 4.523377 4.838482
2.598741 2.760197 2.918125 2.199299 2.688228 3.054916 2.716726 3.336087 2.87299 2.697215 0.08608568 0.3930572 0.8280797 1.123913 1.749837 1.319476
4.558559 3.798681 4.02195 4.461269 4.536981 4.099616 3.973047 4.532692 3.954543 3.338491 3.385814 3.856579 5.441115 3.894702 3.444897 4.579857
2.392695 2.804649 2.708329 2.307301 2.786359 2.989621 2.856075 3.462987 3.182505 3.059111 2.864442 2.838406 3.205983 2.80607 3.248291 3.235494
2.607625 2.633752 2.178941 1.995997 2.325256 2.417595 2.393062 2.58363 2.72637 2.534115 2.363227 2.367016 2.681656 2.440188 2.750949 2.74442
1.212654 1.489151 1.683631 1.352224 1.661054 1.822884 1.733258 2.220283 1.841783 1.826858 -0.7477552 -0.08628092 -0.06484674 0.1656315 1.180394 0.8596281
3.031208 3.093086 2.665413 2.803033 2.684085 2.264669 1.957063 2.523248 2.071021 1.618338 1.87697 3.081413 4.174336 2.633952 2.026379 2.696477
4.667427 5.33226 4.442649 4.531203 5.206073 6.273887 5.642986 6.468859 5.849663 5.658941 4.700224 3.898172 4.247163 3.831513 5.193151 3.813424
2.51532 3.311558 2.125987 2.17445 2.456472 2.651768 2.38737 2.112214 1.955662 2.130375 1.741376 1.591682 1.638163 1.599852 2.157387 1.429488
2.290665 2.357048 2.262261 2.201202 2.517454 3.239033 2.960984 3.840649 3.432621 3.081776 -0.2368376 -0.09055787 -0.04350542 0.05383974 1.606095 0.7494417
4.329918 3.076722 3.422844 3.396249 3.197277 3.086874 2.936237 1.87546 2.908978 3.178482 3.030248 3.278089 5.203625 3.373944 3.144675 3.385205
0.7171121 1.984609 0.6767762 1.01558 1.004058 1.247897 1.63307 1.548667 0.7376644 1.067297 1.078517 0.9374264 1.222231 0.9849114 1.436895 -0.2999361
1.220749 2.04538 0.748224 0.8826282 0.817206 0.8196746 0.8833525 0.6352184 0.08349573 0.8249834 0.3538108 0.2063306 0.5012417 0.3365402 0.6928953 -0.5076764
1.021161 1.22641 1.292988 1.517266 1.48631 1.92641 2.300076 2.278558 1.970518 1.698057 -0.2686311 -0.01979901 -0.2681986 -0.4744214 1.536238 0.5135605
1.731304 1.723537 1.626791 0.7508177 1.448637 1.652082 2.280016 0.4660021 1.203005 1.53318 2.527254 1.139449 2.802685 1.149145 1.114458 1.072161
-2.3719 -1.375717 -1.361277 -0.6564752 -0.3691441 -0.2349296 -0.3928502 0.1670314 0.506377 -0.527302 -0.5377905 -0.5166021 -0.6801151 -0.9509584 -1.366513 -1.625388
