# Supplementary material for: MicroCT-based phenomics in the zebrafish skeleton reveals virtues of deep phenotyping in a distributed organ system
Source: eLife. 2017 Sep 8;6:e26014. doi: 10.7554/eLife.26014 (PMC5606849; doi:10.7554/eLife.26014)
Supplement: Figure 5—source data 1. — See legend for Figure 2—source data 1 for a listing of phenotypic measures and their abbreviations. [file elife-26014-fig5-data1.zip › Figure 5--Source Data/bmp1a_12_bc.txt]

2.813409 2.661233 2.94137 2.834323 2.740486 1.484822 2.313125 3.112534 1.647456 1.324666 -0.5160382 -0.4532963 -0.5039302 -0.5559399 -0.442289 -0.6484016
1.847923 2.582005 4.014431 4.146759 4.361188 3.907216 4.062726 2.945182 2.645754 2.219793 1.409405 1.051057 1.056853 1.030774 1.137022 0.4087356
2.873878 2.524095 2.465544 2.224878 1.99866 0.4185518 1.837075 2.988318 1.179711 1.001397 -1.18779 -0.9547278 -1.033049 -1.09274 -1.019362 -0.9984507
3.726558 1.776231 0.1902014 0.9410108 1.025421 0.8521576 -2.941874 1.762903 0.6211393 -0.6494613 -0.9471195 -0.9382342 -0.9337915 -0.9693328 -0.4806402 -0.6761172
1.992755 1.95652 2.370546 2.454989 2.25869 1.025435 1.833951 2.615054 1.307123 0.9532794 -0.7891579 -0.6467381 -0.7056596 -0.7601698 -0.67163 -0.8748619
0.2248176 1.173295 2.890595 3.956642 3.92758 3.247265 3.556379 2.396541 2.400504 1.776992 0.9738245 0.8219095 0.8086995 0.7796375 0.7849215 -0.08297529
2.184375 1.982888 2.085975 1.832553 1.590846 0.2288536 1.467064 2.389768 0.863383 0.7021149 -1.187025 -0.9566425 -1.030443 -1.090187 -1.020681 -0.9960809
3.111435 1.553228 0.09154659 0.744247 0.7672294 0.7764224 -3.020272 1.658947 0.5557912 -0.6806623 -0.9656442 -0.9656442 -1.002416 -1.007013 -0.5565573 -0.754206
4.393786 4.829758 3.881009 3.317345 3.520081 3.710615 3.663584 3.809075 3.398069 3.431464 3.779677 3.359399 3.470742 3.515284 3.570777 4.19686
3.622861 4.409123 3.147884 2.583487 2.902315 3.320629 2.993553 3.143254 3.008208 3.261252 3.273204 2.93944 3.07383 3.078438 3.13467 3.742048
2.641586 2.689265 2.287461 1.989237 2.003035 1.811689 2.002031 2.282915 1.843838 1.638386 -1.208279 0.8655543 0.3836031 0.1083796 0.5694797 0.8666489
3.62736 2.623692 2.487162 3.338099 3.440703 2.910937 -2.601995 2.797225 2.720339 2.532341 1.918054 1.873813 1.898291 2.019853 2.8149 3.485032
2.696323 3.060483 2.251858 1.784445 2.169595 2.284487 2.37207 2.455337 2.305247 2.120573 2.683261 2.231873 2.183861 2.388526 2.343129 2.45502
2.702154 2.824415 1.707462 1.400996 1.659975 1.883028 1.908844 1.746805 1.787437 2.072381 2.150201 1.871807 1.809426 2.010363 1.966507 2.079513
1.414547 1.611318 1.460383 1.181597 1.428437 1.32618 1.409209 1.680345 1.526837 0.9479723 -1.170593 0.6402281 -0.05389206 -0.3108316 0.2557238 0.3968525
3.024108 2.59041 2.257539 2.383848 2.52098 1.988852 -2.850684 1.776428 1.62083 1.379912 1.047717 0.8779632 1.589261 0.8877984 2.014788 1.94426
5.897963 5.133485 4.936928 4.066949 4.515739 4.664548 4.694711 4.730597 3.96954 3.932921 4.005784 2.353985 2.89483 2.576979 2.827411 3.850265
3.291062 2.993331 2.747446 1.262483 1.52232 1.816788 1.649069 1.574249 1.158608 1.445899 1.430574 0.5134912 0.8334164 0.6716582 0.7552814 1.509997
2.755797 2.293991 2.099226 2.360837 2.461646 2.315556 2.434306 2.772212 2.375689 2.052302 -1.081098 0.4002012 0.1894908 -0.5090874 0.3810658 0.1569254
4.63014 2.83523 2.503502 3.100184 4.390071 2.749371 -1.962438 2.968616 3.153823 2.624098 1.992273 1.789965 1.977599 1.724363 2.472986 3.079995
1.795757 2.143407 1.435329 0.1702598 0.0729179 0.2042993 0.4011189 0.3859948 0.2977446 -0.518178 -0.02515659 -0.4529222 -0.6073891 -0.7401482 -0.6285277 1.112805
2.483972 2.571578 1.498202 0.05308997 -0.02519168 -0.3132903 -0.0106093 0.03477516 -0.6168441 -0.4745134 -0.5697122 -0.4767842 -0.6970691 -0.8577925 -0.624611 0.4803699
0.8705132 0.5929963 0.7179054 1.498342 1.491387 1.786307 1.722469 1.691072 2.350744 0.9302779 -0.5046288 0.418043 -0.1705261 -0.7123694 0.1122662 -0.2233023
2.533682 2.717159 1.355576 0.7486684 1.10385 1.386672 -1.813493 1.079952 1.046157 0.9263188 0.4306267 0.4531927 1.263996 0.57449 1.257126 1.224269
-3.10549 -2.616972 -1.493061 -1.518072 -1.782773 -1.901486 -1.020004 -1.769823 -0.4073997 -0.6430054 -1.091632 -1.45204 -1.178668 -2.209043 -1.657666 -1.922638
