# Supplementary material for: MicroCT-based phenomics in the zebrafish skeleton reveals virtues of deep phenotyping in a distributed organ system
Source: eLife. 2017 Sep 8;6:e26014. doi: 10.7554/eLife.26014 (PMC5606849; doi:10.7554/eLife.26014)
Supplement: Figure 5—source data 1. — See legend for Figure 2—source data 1 for a listing of phenotypic measures and their abbreviations. [file elife-26014-fig5-data1.zip › Figure 5--Source Data/bmp1a_14_bc.txt]

2.799925 2.848082 3.065478 2.848908 2.281204 1.944104 3.163993 2.302393 1.42896 0.9636245 0.233287 0.4151834 0.2811689 0.3838125 0.3692277 0.3851884
3.158646 4.516698 4.498346 4.971635 2.873706 1.828605 5.915317 5.221803 4.188292 3.635799 3.545971 3.160578 3.163475 3.333473 3.018591 2.982852
2.491018 2.025274 2.348823 1.888402 1.872053 1.918818 1.92338 1.02573 0.2333948 -0.2798742 -1.143307 -0.7992263 -0.9425614 -0.9091039 -0.8338244 -0.8714641
1.67405 1.380834 1.491901 1.025421 2.131644 0.5322861 1.687378 1.14093 1.345293 2.371547 0.8299443 1.642951 1.154258 1.682935 2.002806 2.838026
2.067746 2.221194 2.704224 2.457825 2.06491 1.955575 2.842863 2.042224 1.142017 0.6785226 -0.08903209 0.04803125 -0.05594784 0.03385228 0.05653863 -0.00805444
1.347667 2.671309 3.502218 3.880024 1.788881 1.481088 4.796798 4.569586 3.580157 3.183857 3.302747 2.635642 2.708297 2.836434 2.669988 2.454665
2.067232 1.832944 2.208585 1.812639 1.880973 1.932907 1.982498 1.079318 0.2624348 -0.2647126 -1.14173 -0.8109936 -0.9418043 -0.9152517 -0.8367653 -0.8750323
1.424526 1.364772 1.387754 1.010843 2.196735 0.5695807 1.741684 1.203895 1.383158 2.366805 0.7856153 1.622175 1.070597 1.635964 1.603789 1.847403
6.395893 6.208532 5.13114 5.592082 4.931493 4.175459 4.984209 4.320368 4.89756 4.836765 5.638907 5.628009 5.731784 5.704084 5.755901 5.999553
5.792154 6.601415 5.013443 5.693432 5.242025 4.475516 5.728664 5.321361 5.828688 5.318148 4.962274 5.329765 5.269443 5.215801 5.226229 5.346384
3.402166 2.675735 2.505492 2.452457 2.255338 1.926303 1.59415 0.7021672 0.3306771 0.2640309 0.1423425 1.480449 0.8896584 1.195949 1.076806 1.207289
4.925898 2.757119 3.2773 3.214953 2.978517 3.103536 3.161733 2.484242 3.18183 3.819176 3.913676 3.268634 4.130662 4.414847 5.984189 6.834363
3.560121 3.612606 2.727195 2.885564 2.301928 2.108101 2.696506 2.53875 3.06785 2.919386 2.962481 3.013041 3.035301 2.721891 3.402746 3.356674
3.896943 3.708257 2.701598 2.890662 2.419111 2.585986 2.861494 2.616557 2.837272 2.569083 2.355318 2.459197 2.511148 2.308762 2.962672 2.782486
1.416666 1.122275 1.165152 0.9750166 0.8816417 0.6621517 0.327593 -0.4312659 -0.8573906 -0.5618474 -0.3111421 1.024434 0.07653112 0.1262092 -0.007000715 0.2286531
3.409584 1.839375 2.468025 2.089297 1.020221 1.088317 1.274789 0.5943765 1.399294 2.028684 2.45527 1.360991 2.171224 1.870611 3.271535 4.342171
4.173139 4.06887 2.803568 3.08218 2.105964 1.15208 2.65657 1.912549 2.475031 2.360414 3.863535 3.945992 3.52749 3.989844 3.773259 4.92393
3.310441 3.73294 2.191907 2.591191 2.350764 1.311826 2.619845 1.787147 1.974293 1.554623 1.399087 1.673374 1.428384 1.57834 1.270778 1.761328
1.316009 0.7673233 0.8421069 0.5906402 0.401812 0.3640135 0.08212148 -0.1635305 -0.22959 -0.4548877 0.3317451 1.156195 -0.1333418 0.5366403 0.6293473 0.4867058
3.444827 1.092971 1.624475 0.8569282 0.1272473 0.1703681 0.7636442 0.02977849 0.4173298 1.937075 1.353316 1.649609 2.08682 2.636869 4.810026 7.648773
2.963385 3.848259 1.07061 1.719344 1.565391 0.7279107 2.277522 1.223495 1.678488 1.131173 0.6649919 1.44808 0.7198764 1.255917 0.1581123 1.969534
2.932198 2.636926 0.6927896 0.838298 0.8491207 0.8942058 0.9075582 -0.05745049 0.1892921 -0.2438851 -0.02992848 0.1493961 -0.03238026 0.6077232 -0.06712093 0.580872
0.09387225 -0.1033838 0.170333 -0.279113 -0.222172 -0.08350023 -0.3900554 -0.2455536 -0.3583359 0.2875913 1.33408 3.425615 -0.2182318 0.1749066 -0.1048132 0.3855265
3.482394 1.652745 1.90076 1.344011 0.3246218 -0.2598418 0.7940621 -0.2559188 0.6020004 1.678765 1.386213 1.634636 2.011001 1.188959 3.277151 8.793846
-3.263902 -2.069901 -1.311766 -1.747463 -3.299469 -3.536604 0.1057813 0.0209292 -0.1225165 -0.5017805 -0.09214315 -0.683942 -0.6843166 -0.6559054 -1.019059 -0.9392882
