# Supplementary material for: MicroCT-based phenomics in the zebrafish skeleton reveals virtues of deep phenotyping in a distributed organ system
Source: eLife. 2017 Sep 8;6:e26014. doi: 10.7554/eLife.26014 (PMC5606849; doi:10.7554/eLife.26014)
Supplement: Figure 5—source data 1. — See legend for Figure 2—source data 1 for a listing of phenotypic measures and their abbreviations. [file elife-26014-fig5-data1.zip › Figure 5--Source Data/bmp1a_16_bc.txt]

1.083054 0.901433 0.7275169 0.7476053 0.7434776 0.6515662 0.83704 -0.06060921 -0.4552226 -0.6723426 -0.9984353 -1.060627 -1.186936 -0.9733935 -1.167123 -1.137128
-0.1901208 -0.09932646 0.02430842 0.04845586 0.5603815 0.7970264 1.32827 -0.2983013 -0.1910867 -0.1060877 -0.461538 -0.5194919 -1.285449 -0.8276132 -1.478628 -1.347266
1.472084 1.204043 0.9436069 0.9858091 0.8200422 0.5717721 0.647812 0.03302981 -0.4555262 -0.8326838 -1.128859 -1.13114 -1.033429 -1.000732 -0.9779199 -1.033429
1.127603 0.7188778 0.4389903 0.08802019 -0.3162618 0.2168573 -0.3251471 0.09690551 -1.195908 -0.6583466 -0.8182823 -1.537993 -1.142596 -0.236294 -0.5872641 -0.09857151
0.8281895 0.9041257 0.8143256 0.8637944 0.7992014 0.6952223 0.8237782 -0.017192 -0.4151483 -0.6804525 -1.058243 -1.120946 -1.212636 -1.011925 -1.190895 -1.156866
-1.226961 -0.5889182 -0.006357311 0.07554467 0.5022276 0.7637855 1.157443 -0.3022612 0.05705067 0.1112117 -0.3907682 -0.4409662 -1.211109 -0.7368701 -1.507013 -1.33132
1.322587 1.2195 0.9574885 1.017232 0.852059 0.6173808 0.6974291 0.06680455 -0.4349617 -0.8246604 -1.129625 -1.129625 -1.046062 -1.021462 -0.9800713 -1.036691
0.9786676 0.6615103 0.4408792 0.1099325 -0.3037508 0.2340375 -0.3129438 0.105336 -1.213854 -0.6576799 -0.8231533 -1.567783 -1.158696 -0.2256106 -0.5933292 -0.08311971
2.786814 1.076921 0.4163054 0.5009015 0.802006 0.707625 0.5060809 0.1752644 -0.4330533 -0.02886205 0.7945221 0.8613338 0.7156266 0.8346294 0.3890554 0.1367632
2.483951 1.30585 0.1541933 0.2547389 0.5720483 0.8510106 0.8271623 0.776031 0.3216868 0.4856309 0.6847771 0.7071718 0.4366364 0.2942093 0.1854387 0.01351756
1.72287 0.617323 0.6010679 0.6104648 0.7165541 0.3229121 0.02178584 -0.421021 -1.301391 -1.64188 -0.3348882 -1.051894 0.5785001 1.196939 0.1094312 -0.04164493
2.018979 1.244806 -0.04205985 -0.1259808 -0.2751838 0.631455 0.7640766 1.148634 -0.8326644 -0.5013918 -0.4199474 0.1097351 0.1570997 1.753626 1.174921 0.7899734
2.551919 0.9094557 0.3603373 0.2639488 0.4631246 0.3478623 0.1705221 0.1126996 -0.1843133 0.3169539 0.8842126 0.8106559 0.3958473 0.7273336 0.559477 0.2610731
2.067337 0.7492759 -0.2214705 -0.1108575 0.05121043 0.3740816 0.325921 0.5932296 0.2843775 0.4630413 0.7748685 0.7241831 0.2178674 0.5352211 0.6630791 0.3506428
1.574381 0.6192691 0.7439168 0.5721804 0.6743228 0.2629969 -0.03528975 -0.6110118 -1.674379 -1.761001 0.01093412 -1.183707 0.9010205 1.040316 0.0458686 0.2070884
2.747159 2.148704 0.2415919 0.1875879 0.1976317 0.5394235 0.8611378 1.120776 -1.149998 -0.7241634 -0.6378095 -0.1073295 -0.2702717 1.098005 0.5794655 0.2333868
2.410386 0.2706071 -0.2358739 -0.507737 -0.004645743 -0.2693236 0.05617085 -0.7920721 -1.044511 -0.4748556 1.218635 0.9241005 -0.1518411 0.6913876 -0.2673462 -0.1393409
2.629561 1.139208 0.2825322 -0.01521499 0.491611 0.4887268 0.7413087 -0.02895255 -0.5496312 -0.2863469 0.03309981 -0.1359305 -1.005505 -0.4606797 -0.9335847 -0.6903054
0.7586365 -0.06326129 -0.01964111 -0.08432392 -0.09945505 -0.5040775 -0.4965468 -0.7168199 -0.9421893 -1.224524 0.09464445 -0.604589 0.7651634 0.9899259 0.2048499 -0.1312633
2.593322 1.102803 0.1115566 -0.3475813 -0.7437834 -0.1775135 -0.1730565 -0.1182713 -1.04606 -0.9121264 -0.3274451 -0.8580033 -0.2167357 0.4768606 0.4148655 0.189427
2.178446 0.6785809 -0.230983 -0.6398191 0.2405552 0.5497227 0.68421 -0.2278289 -0.7842986 0.07946566 0.3461772 0.2445824 -0.3080027 -0.256753 -0.3788356 -0.4375904
2.280867 0.8421196 0.07279944 -0.1788023 0.4264617 0.5063593 0.4169567 -0.1548416 -0.7638666 -0.4824973 -0.005664034 -0.1210416 -0.3695296 -0.1347334 -0.09398396 -0.2641638
0.2613255 -0.1598839 0.04243022 -0.159031 -0.2785868 -0.6084255 -0.6831438 -1.017948 -1.155961 -0.4078653 0.6301592 -0.0126585 1.985508 0.7527313 0.2176131 0.2059871
3.610031 1.946192 0.6209156 -0.08277052 -0.5453626 -0.1151229 -0.2494101 0.4197698 -0.6863878 -0.82342 -0.6174313 -1.067687 -0.7685794 -0.4123695 0.2091478 -0.2765931
-2.337022 -0.6362246 -0.3885702 0.4431408 -0.1988907 -0.08035667 0.3520528 -0.5924474 0.358237 0.1527204 -0.6597565 -0.110193 -1.296566 -0.1285006 -1.35187 -0.958462
