# Supplementary material for: MicroCT-based phenomics in the zebrafish skeleton reveals virtues of deep phenotyping in a distributed organ system
Source: eLife. 2017 Sep 8;6:e26014. doi: 10.7554/eLife.26014 (PMC5606849; doi:10.7554/eLife.26014)
Supplement: Figure 5—source data 1. — See legend for Figure 2—source data 1 for a listing of phenotypic measures and their abbreviations. [file elife-26014-fig5-data1.zip › Figure 5--Source Data/bmp1a_17_bc.txt]

2.006296 1.634798 1.506562 1.591594 1.666444 1.279535 1.047831 0.9033593 -0.08069762 -0.3324907 -0.6563819 -0.7455414 -0.7061902 -0.4293554 -0.5644706 -0.7813153
0.9438428 1.499234 1.904911 1.884627 2.12417 1.582301 1.420996 1.778378 0.2483966 -0.02688415 0.4319172 0.07356919 -0.05103158 0.03686509 -0.706876 -1.034315
2.187239 1.487672 1.161461 1.321905 1.40783 1.051203 0.8858167 0.5561839 -0.1905273 -0.3981161 -1.010237 -0.9859041 -0.9231712 -0.6418238 -0.5817523 -0.7688104
2.447072 2.09166 2.220497 1.74069 0.6611233 1.074291 0.1679881 -0.1607687 -0.2407366 -0.6672319 -0.7027732 -0.8404956 -0.4006724 0.3945637 0.9143549 1.145373
1.618115 1.582826 1.526425 1.658447 1.745096 1.358168 1.118701 0.9186198 0.01526208 -0.2642211 -0.7050294 -0.7384287 -0.6946315 -0.4693435 -0.6045163 -0.7456758
-0.3881262 0.9170215 1.729436 1.954006 2.264441 1.647534 1.500903 1.828511 0.6647105 0.3423866 0.7571805 0.5194006 0.3635226 0.4969436 -0.3696322 -0.6959191
1.937592 1.50455 1.206224 1.338987 1.432312 1.096109 0.9379646 0.6017616 -0.1627975 -0.3802946 -1.014824 -0.9980333 -0.93829 -0.7664789 -0.7215738 -0.8133365
2.261086 2.141577 2.270279 1.769262 0.6936857 1.134948 0.1880727 -0.142874 -0.2256106 -0.6668729 -0.7036447 -0.8461357 -0.391084 0.4316862 0.9235098 1.107369
3.031916 0.6961921 0.3100616 0.4603627 0.2751939 0.01435248 -0.3095711 -0.4090846 -1.259184 -1.423053 -0.2251327 -0.6862068 -0.7127012 -0.04340395 0.2353908 -0.5249166
3.052452 0.8361508 0.1997437 0.1420312 -0.1143175 -0.001549746 -0.2592351 -0.3089152 -0.9704317 -1.027368 -0.4277808 -0.93659 -1.112487 -1.062323 -1.193645 -1.700981
1.771543 0.4841581 0.3574164 0.5453951 0.5352306 0.1941491 0.03848792 -0.1970341 -0.8061878 -1.155163 0.2696673 -0.01798653 0.5087478 1.763288 2.176078 1.470134
1.476735 0.5603282 0.9176465 1.029594 0.1022746 0.09210818 -1.340647 -0.3124408 -0.7807933 -0.6612497 -1.212092 -0.1801267 0.1320318 0.6304308 1.300397 1.9805
3.142343 0.5960024 0.205561 0.3043019 0.1230495 -0.07106751 -0.220556 -0.5105978 -1.655304 -1.51603 -0.5523877 -1.077773 -1.120076 0.03224104 0.5325204 -0.3643118
3.416414 0.6582557 0.09224044 0.01321287 -0.2163662 -0.09282493 -0.1707677 -0.286288 -1.124705 -0.991105 -0.5237201 -1.06661 -1.177407 -1.085283 -1.193759 -1.558371
1.503512 0.4398238 0.4082809 0.5655039 0.5380688 0.2351345 0.07825607 -0.2263568 -1.119986 -1.305903 0.05808261 0.3376009 0.5322968 1.840827 2.18156 1.523026
1.709205 0.5661709 0.8439514 1.044087 -0.1658079 -0.05969173 -1.213087 -0.6113164 -1.065113 -0.7905745 -1.086069 -0.3275836 -0.5057129 0.2017221 0.84982 1.652496
3.222968 0.9858323 0.4503497 0.4529877 0.334881 0.007584709 -0.3188376 0.08645858 -1.145178 -0.9367964 0.917043 0.1623752 0.2935866 1.261607 1.43957 -0.3386371
3.040621 1.511128 0.8535385 0.4776674 0.4794129 0.5557028 0.2656626 0.5323656 -0.6306761 -0.5410691 -0.2812504 -0.8227728 -0.7053617 -0.8772765 -1.110328 -1.584165
1.065011 0.1229577 -0.1094866 0.1375957 0.1035652 -0.2019893 -0.3522891 -0.4789932 -0.8105747 -0.8224897 0.9795494 0.7709134 0.7636939 3.18079 3.5721 1.481991
3.430038 1.028897 1.06394 1.079042 -0.09262338 -0.2643562 -0.7750659 -0.2548074 -0.451642 -0.3839531 -0.7233308 -0.09650342 0.107661 0.5333891 1.57661 1.96588
3.031975 1.366059 0.5022752 0.03238904 -0.07669953 0.3828935 0.1968053 1.02444 -1.137723 -0.7045276 -0.3619165 -1.059258 -0.8571564 0.3191091 1.313736 -1.395685
3.571726 1.368933 0.5357368 0.2981684 0.08210234 0.4769989 0.3076089 0.8941679 -0.8645789 -0.6480206 -0.4673825 -0.88593 -0.4915469 -0.92864 -1.065796 -1.296666
0.1316199 -0.02592818 -0.2849448 0.08796573 -0.03876639 -0.3182809 -0.5277467 -0.6977442 -1.036054 -0.5844891 0.7458552 1.399864 0.1147616 2.816463 4.11655 1.280232
2.956781 0.8505712 0.9298241 0.3649665 0.1937795 -0.5865565 -0.1535379 -0.8266787 -1.058677 -0.7849418 -0.1703034 -0.3865025 -0.7289377 -0.4661014 1.059043 1.38583
-2.200675 -0.5327341 0.85199 0.7435329 1.422342 1.288559 0.8752031 1.077904 1.627891 1.330736 1.740793 1.124575 0.8173401 1.20103 0.5787565 -0.4972115
