# Supplementary material for: MicroCT-based phenomics in the zebrafish skeleton reveals virtues of deep phenotyping in a distributed organ system
Source: eLife. 2017 Sep 8;6:e26014. doi: 10.7554/eLife.26014 (PMC5606849; doi:10.7554/eLife.26014)
Supplement: Figure 5—source data 1. — See legend for Figure 2—source data 1 for a listing of phenotypic measures and their abbreviations. [file elife-26014-fig5-data1.zip › Figure 5--Source Data/bmp1a_19_bc.txt]

1.041226 0.57479 0.4881071 0.5824951 0.4603135 0.4402251 0.4022498 0.05827015 -0.7081165 -0.9667891 -1.329206 -1.159143 -1.199595 -1.251329 -1.34214 -1.411211
-0.1872231 -0.2480747 0.04942175 0.04169457 0.291862 0.7120274 0.4193605 0.3208389 -0.8701126 -0.8990896 -1.460276 -1.015963 -1.009202 -1.015963 -1.390731 -1.802204
1.343957 0.8097768 0.638307 0.7766995 0.5550433 0.3858547 0.447447 0.05622196 -0.563883 -0.8973177 -1.161936 -1.136463 -1.248622 -1.241018 -1.233414 -1.174103
2.189398 0.9365682 0.3323665 0.09246285 -0.2718352 -0.5606081 -0.600592 -1.235892 -0.8627089 -1.009317 -1.16481 -0.6894452 -0.1563261 -1.004874 -0.8627089 -0.7471998
0.8316554 0.636931 0.5603645 0.6363008 0.537048 0.4844283 0.4715097 0.0704025 -0.6505191 -0.9731694 -1.371756 -1.164743 -1.2265 -1.251707 -1.35033 -1.42406
-1.248097 -0.5294732 -0.0393823 -0.1886553 0.3225716 0.7717115 0.4943016 0.3291766 -0.6351532 -0.7844261 -1.492482 -0.8227351 -0.8874641 -0.7540431 -1.23885 -1.75404
1.250348 0.8571353 0.6857147 0.8298017 0.6021521 0.4283887 0.4924273 0.09062381 -0.5478104 -0.8890895 -1.160473 -1.137435 -1.250283 -1.241693 -1.234274 -1.18273
2.215121 0.992457 0.3673355 0.1099325 -0.2623825 -0.5565573 -0.5979257 -1.255223 -0.8691181 -1.020802 -1.181679 -0.6898553 -0.1382775 -1.020802 -0.878311 -0.7496096
2.119755 -0.07665431 -0.4044981 -0.1803869 -0.3374799 -0.5874627 -0.8763169 -0.9016057 -1.850515 -1.818041 -1.385381 -1.087433 -0.5521804 -0.6686539 -0.3145638 -0.7507322
2.551337 0.3692697 -0.1487722 0.1554864 -0.02895085 -0.09258444 -0.20468 -0.2952812 -1.087997 -1.372547 -1.337454 -1.084679 -0.6188903 -0.7450213 -0.5241884 -1.003853
1.126326 -0.004821438 -0.08871151 -0.0544229 -0.1732895 -0.5281055 -0.7351957 -0.8935157 -1.752341 -1.965669 -1.982045 -0.8047454 -0.9281457 -1.478125 -0.2246411 0.844399
1.556424 -0.2336223 -1.06718 -0.5346914 -1.038654 -1.289469 -1.437843 -1.643349 -1.553426 -1.278709 -0.3211368 -1.054775 -0.3584489 -0.9673588 0.1786231 -0.2871574
2.677771 0.2799937 -0.1293367 -0.06645664 -0.1345699 -0.3090029 -0.6047878 -0.7490734 -1.634159 -1.381622 -1.640223 -0.669474 -0.5151392 -0.7890084 -0.4851679 -0.6487708
3.295858 0.6227946 -0.008309393 0.07580492 -0.02970062 -0.08062196 -0.1531854 -0.2530775 -1.094014 -1.049549 -1.373385 -0.5122516 -0.358173 -0.6339789 -0.3996841 -0.5834498
1.05095 0.08417987 0.06788416 0.06779766 0.03339587 -0.2780872 -0.633129 -0.975278 -1.820756 -1.586516 -1.722209 -0.5353148 -0.9615846 -1.647151 -0.635705 0.5148901
1.898869 0.2264364 -0.7052399 -0.4516192 -1.006752 -1.213406 -1.486642 -1.230337 -1.282304 -0.94242 -0.1672698 -0.5149084 -0.3887258 -0.9437102 0.4526604 -0.3524248
2.270498 -0.8655647 -0.8882524 -0.7870285 -0.8691536 -0.9110967 -1.411477 -0.6854421 -1.796972 -1.23523 0.06691845 -0.4436685 0.1854811 -0.1291402 -0.4461478 -0.6132583
2.71838 0.551706 0.1351122 0.471436 0.08944578 0.1930852 -0.1176825 0.2488718 -0.9611274 -0.8055515 -0.5070613 -0.9165808 -0.6403215 -0.9304929 -1.149158 -1.243157
0.6618721 -0.5788639 -0.5131808 -0.612024 -0.5935471 -0.8525944 -0.9769792 -0.9498554 -1.137952 -1.425193 -1.119546 -0.3552757 0.004007629 -0.4474445 0.3417143 1.225988
1.560187 -0.3734922 -0.690764 -0.4815987 -0.8669514 -1.509846 -1.153533 -1.263386 -1.106423 -0.4958161 -0.4366635 -0.7515619 -0.1247642 0.02879875 0.2655068 -0.3111256
2.823952 0.5408916 -0.1313003 0.1635756 -0.1702887 0.3253774 -0.1243335 0.6138882 -1.280024 -0.4080318 -0.6361011 -0.8301209 -0.899188 -1.47292 -1.819936 -1.009786
3.089588 0.7815127 0.1354025 0.1567146 -0.0529837 0.05565706 -0.126874 0.2476211 -1.270968 -0.667056 -0.7430524 -0.7682775 -0.7101891 -1.098921 -1.207619 -0.6838764
0.008273908 -0.5701472 -0.6476691 -0.6454258 -0.7220221 -0.8869434 -1.085594 -1.195132 -0.7240159 -0.550305 -0.4641907 0.6826835 0.06860306 -0.3171763 -0.2388083 0.4962603
1.868859 -0.4319605 -0.4222456 -0.3777743 -0.3685976 -1.026838 -0.7460459 -0.8422146 -0.3396076 -0.1116763 -0.6442174 0.08990725 -0.755133 0.7599969 0.1177962 -0.5097277
-2.477569 -1.219224 -0.8053842 -0.5275882 0.1780675 0.4639241 0.4423132 0.1697688 0.7206559 0.6759345 -0.5121125 0.2215609 0.4490264 -0.2702607 -0.915618 -0.6108183
