# Supplementary material for: MicroCT-based phenomics in the zebrafish skeleton reveals virtues of deep phenotyping in a distributed organ system
Source: eLife. 2017 Sep 8;6:e26014. doi: 10.7554/eLife.26014 (PMC5606849; doi:10.7554/eLife.26014)
Supplement: Figure 6—source data 1. — See legend for Figure 2—source data 1 for a listing of phenotypic measures and their abbreviations. [file elife-26014-fig6-data1.zip]

Archive with 26 entries (23 files):
- Figure 6--Source Data/
- Figure 6--Source Data/.DS_Store
- __MACOSX/
- __MACOSX/Figure 6--Source Data/
- __MACOSX/Figure 6--Source Data/._.DS_Store
- Figure 6--Source Data/.Rapp.history
- Figure 6--Source Data/FishCut R Analysis plod2.R
- __MACOSX/Figure 6--Source Data/._FishCut R Analysis plod2.R
- Figure 6--Source Data/plod2_13.txt
- __MACOSX/Figure 6--Source Data/._plod2_13.txt
- Figure 6--Source Data/plod2_13_bc.txt
- Figure 6--Source Data/plod2_14.txt
- __MACOSX/Figure 6--Source Data/._plod2_14.txt
- Figure 6--Source Data/plod2_14_bc.txt
- Figure 6--Source Data/plod2_15.txt
- __MACOSX/Figure 6--Source Data/._plod2_15.txt
- Figure 6--Source Data/plod2_15_bc.txt
- Figure 6--Source Data/plod2_16.txt
- __MACOSX/Figure 6--Source Data/._plod2_16.txt
- Figure 6--Source Data/plod2_16_bc.txt
- Figure 6--Source Data/plod2_17.txt
- __MACOSX/Figure 6--Source Data/._plod2_17.txt
- Figure 6--Source Data/plod2_17_bc.txt
- Figure 6--Source Data/plod2_18.txt
- __MACOSX/Figure 6--Source Data/._plod2_18.txt
- Figure 6--Source Data/plod2_18_bc.txt
