# Supplementary material for: MicroCT-based phenomics in the zebrafish skeleton reveals virtues of deep phenotyping in a distributed organ system
Source: eLife. 2017 Sep 8;6:e26014. doi: 10.7554/eLife.26014 (PMC5606849; doi:10.7554/eLife.26014)
Supplement: Figure 6—source data 1. — See legend for Figure 2—source data 1 for a listing of phenotypic measures and their abbreviations. [file elife-26014-fig6-data1.zip › Figure 6--Source Data/plod2_13_bc.txt]

0.5586442 -0.5752668 -0.2586553 0.4656019 1.075397 0.9442007 1.244747 0.6844855 -0.3302778 -0.127459 -0.6167677 -0.8477 -1.256015 -1.57932 -1.571288 -1.475568
1.087605 1.129549 1.444611 1.437333 1.416073 1.180112 1.362254 0.820808 0.03324985 -0.3655089 -1.139277 -1.027425 -1.025127 -1.01919 -1.015934 -1.035087
0.8375054 1.05319 0.8275507 0.0378139 -0.3769638 -0.03518698 -0.06505097 -0.3437816 -0.350418 -0.8547878 -1.110291 -1.106973 -1.196565 -1.033972 -0.380282 -0.708786
1.31515 0.6817059 -0.3922162 -0.3295163 0.2637368 -0.1886009 0.04789518 -0.2673977 -0.7543735 -1.283704 -0.9818909 -1.257815 -1.268413 -1.67532 -1.613229 -1.447106
0.9875782 0.2108173 0.1961346 0.3425147 0.6513307 0.1218968 0.0001314159 -0.1964406 -1.036815 -1.008977 -1.552052 -1.367627 -1.607097 -1.50289 -1.575558 -1.790004
0.2424716 -0.5682894 -0.9377383 -0.2300514 -1.253562 -0.1969147 -1.243158 -1.370992 -0.7817032 -1.636414 -0.7165334 -1.09284 -1.04749 -1.161954 -0.5773261 -0.8355272
2.623106 1.3937 0.424581 0.307352 0.3679844 0.1260487 0.9544694 0.427004 -0.4973541 -0.7396655 -0.8529454 -0.8846565 -1.132772 -1.675482 -1.571475 -1.346039
1.098471 0.2780676 0.2953922 0.2005584 0.4605444 0.2410765 0.3373249 0.1393725 -0.4342089 -0.5978683 -0.9129241 -0.9463902 -1.138791 -1.32689 -1.145429 -1.375357
1.295256 0.4244431 -0.7861739 -0.1035893 -1.492542 -0.9896096 -1.160579 -1.317261 -0.9539193 -1.102257 -0.9831388 -0.8641144 -0.7175158 -0.7912502 -0.4294503 -0.9074608
-1.221957 -0.7972584 -0.07388754 0.004304177 0.02594758 -0.05947753 0.883786 0.3475843 0.8451738 1.725864 0.9596414 0.7398034 0.6085913 -0.08185543 -0.4416491 -0.254207
