# Supplementary material for: MicroCT-based phenomics in the zebrafish skeleton reveals virtues of deep phenotyping in a distributed organ system
Source: eLife. 2017 Sep 8;6:e26014. doi: 10.7554/eLife.26014 (PMC5606849; doi:10.7554/eLife.26014)
Supplement: Figure 6—source data 1. — See legend for Figure 2—source data 1 for a listing of phenotypic measures and their abbreviations. [file elife-26014-fig6-data1.zip › Figure 6--Source Data/plod2_14_bc.txt]

-0.2867688 0.8846269 2.098862 1.709959 1.966996 2.044643 1.893366 1.829776 0.4307947 0.4689487 0.3283813 -0.08595813 -0.502975 -0.4380462 -0.6683091 -0.9467666
1.573125 1.268981 1.447292 1.431012 1.58002 1.200223 0.9906922 0.6310049 -0.09737142 -0.3005813 -1.06439 -0.9963981 -1.061134 -0.9751387 -0.9931422 -1.026276
2.884848 2.373842 2.09843 1.401603 0.9835071 0.8076414 1.023326 0.7147311 -0.2044163 -1.329293 -0.8216055 -1.063836 -1.156746 -0.5428749 -0.350418 -0.1413701
0.9810697 0.6359442 0.1064182 0.2392177 -0.3991973 -0.3492964 -0.3406162 -0.2881679 -0.8111527 -0.600373 -0.4596846 -0.2717413 -0.9108505 -1.037269 -0.8885958 -1.150734
1.126757 0.7938787 0.7122659 0.7235608 0.5669386 0.1578146 -0.01142584 -0.1867833 -0.4755221 -0.6528451 -0.74329 -1.000004 -0.7115323 -0.5967505 -0.6611072 -1.025888
0.4908384 0.406485 0.04969696 0.1138994 -0.1267207 -0.616649 -0.1975505 -0.950434 -0.5469175 -0.5966367 -0.6375649 -0.2256575 -0.4502669 -0.8207345 0.128858 0.04075182
1.358255 1.494963 1.230803 0.9223651 0.4863909 0.4877131 0.7799142 0.7312247 -0.5602378 -0.4512321 -0.3424577 -0.004952852 -0.6317248 -0.6175441 -0.5312388 -0.9580901
1.563771 0.7119364 0.7036249 0.6884774 0.9357991 0.5015065 0.1632133 -0.04991719 0.02189613 -0.1592349 -0.9277771 -0.630215 -0.6256609 -0.4898773 -0.7138928 -1.163572
2.309749 1.754243 1.015657 1.017867 0.8648126 0.08452255 0.6171953 0.04260788 0.1042224 -0.5727057 -0.2213297 0.01270866 -0.3583069 0.08773772 0.2900524 0.6716896
-2.821552 -1.593014 0.1377913 0.1447084 1.390031 1.389878 1.032855 1.485928 1.140657 1.330855 0.7668749 -0.1854271 -0.3811841 -0.3287345 -0.4677097 -0.7768883
