# Supplementary material for: MicroCT-based phenomics in the zebrafish skeleton reveals virtues of deep phenotyping in a distributed organ system
Source: eLife. 2017 Sep 8;6:e26014. doi: 10.7554/eLife.26014 (PMC5606849; doi:10.7554/eLife.26014)
Supplement: Figure 6—source data 1. — See legend for Figure 2—source data 1 for a listing of phenotypic measures and their abbreviations. [file elife-26014-fig6-data1.zip › Figure 6--Source Data/plod2_15_bc.txt]

-0.1013536 -0.6221227 -0.2499535 -0.1221041 0.217266 0.424101 0.1730877 -0.2057752 -0.5431371 -0.8396676 -0.7131569 -0.5598714 -0.8282883 -0.7680451 -1.094697 -1.228571
0.3017704 0.1420371 0.1119674 0.2456531 0.1249912 0.1590829 0.09204857 -0.3369714 -0.7640762 -0.987971 -1.12836 -0.9918015 -0.9939083 -0.9121264 -0.9692013 -0.9850981
1.40824 0.9470067 0.06104146 0.7445951 0.1108148 0.07763256 -0.09159675 -0.3603727 -0.4499647 -1.229747 -1.292793 -1.282838 -0.2774172 -0.02191409 -0.3869185 0.173861
2.978247 2.393586 1.1489 0.9837453 1.02994 1.362009 1.100623 1.046474 0.3953956 0.452387 0.5425978 0.4510375 0.4830095 0.1852559 0.1171645 0.02575226
1.517467 0.7166134 0.5771136 0.7715619 0.7741847 0.5734992 0.3702242 0.3533024 -0.7711666 -1.321189 -0.01052516 1.382522 1.550325 2.520242 1.509957 0.5968564
2.161941 1.456814 1.297838 0.6630755 0.5894983 0.4890429 0.1814217 0.3263044 0.4573274 0.2457724 0.3504086 0.7470256 1.672501 2.135581 2.311168 2.260903
1.904596 2.092187 0.330888 0.2219777 0.1615127 0.4916844 0.2979931 0.3356769 -0.6368935 -0.7370718 -0.8056919 -0.7659308 -0.8914744 -1.040079 -1.049896 -1.227485
0.3435709 -0.5632262 -0.4594158 0.198391 0.02875717 -0.248788 -0.6908259 -0.4885772 -1.367947 -1.677006 -0.1595877 1.736498 1.819002 3.567526 1.2215 1.037102
2.081812 1.033421 0.7154931 -0.3577347 -0.634733 -1.01452 -1.267004 -0.773407 -0.6482119 -0.8821097 -0.7715263 0.2217776 0.7325722 1.739891 1.609285 1.373433
-2.709023 -2.210662 -1.071641 -0.6850895 -0.2209985 -0.3021568 -0.2440313 -0.3187259 0.7558861 0.4239366 0.4835903 0.6697757 0.116086 0.2195738 -0.2100849 -0.171908
