# Supplementary material for: MicroCT-based phenomics in the zebrafish skeleton reveals virtues of deep phenotyping in a distributed organ system
Source: eLife. 2017 Sep 8;6:e26014. doi: 10.7554/eLife.26014 (PMC5606849; doi:10.7554/eLife.26014)
Supplement: Figure 6—source data 1. — See legend for Figure 2—source data 1 for a listing of phenotypic measures and their abbreviations. [file elife-26014-fig6-data1.zip › Figure 6--Source Data/plod2_16_bc.txt]

-0.5371128 -0.6040497 -1.278774 0.561991 0.2078948 1.40138 0.7293333 -0.1575806 0.2252984 -0.02370682 -0.7640289 -0.02236808 1.332435 -0.6622848 0.2192741 0.5131271
-0.02267597 -0.3756598 -0.5750392 -0.5493746 -0.5673781 -0.6008953 -0.6654399 -0.798551 -1.037002 -1.22489 -1.195394 -1.149811 -1.139277 -1.141575 -1.128552 -1.104036
0.3995001 -0.8481513 1.507786 -0.9111975 -1.631252 -1.846936 -1.48525 -1.929892 -1.870164 -2.762765 -2.703037 -2.042711 -1.817072 -1.833663 -1.27952 -1.515114
3.052332 3.53864 3.122191 2.294323 2.874294 2.909468 3.219415 2.055918 2.285712 1.989983 1.990957 2.388512 2.292951 2.288515 2.590442 2.457521
1.594541 0.4509767 0.3186549 0.2930614 0.3303225 0.1113549 0.0438559 -0.3093126 -1.105776 -1.172707 -0.299841 -0.4757234 -0.3989281 -0.5940308 -0.6150692 -0.5779374
1.707346 1.519419 1.269085 0.8937699 0.2157066 -0.6602377 0.2486263 -0.04184532 -0.6274769 -0.9717282 -0.3777362 0.03147367 0.2893383 0.3401468 1.303957 0.5132375
2.605521 1.629701 1.15456 0.2283164 0.4901715 0.9257528 2.05244 -0.1546365 -0.3246066 -0.6272969 -0.1606161 0.3795418 0.008345806 -0.4911278 0.2887792 -0.05158602
-0.3024445 -1.127768 -1.357599 -1.358076 -1.29291 -1.567181 -1.495074 -1.665075 -2.038397 -1.326226 -0.9383244 -1.360475 -1.532323 -1.731819 -1.450246 -1.436577
1.06665 0.2988292 -0.0486397 -1.092348 -1.414459 -2.067222 -1.25251 -1.839513 -2.071461 -2.565839 -1.853418 -1.241576 -1.39304 -1.403402 -0.4565356 -1.020538
-4.89236 -3.83562 -5.136541 -1.648203 -3.298158 -2.780453 -2.551378 -2.956769 -2.770225 -2.570595 -3.393646 -3.770143 -2.143031 -3.565706 -3.145429 -2.606797
