# Supplementary material for: MicroCT-based phenomics in the zebrafish skeleton reveals virtues of deep phenotyping in a distributed organ system
Source: eLife. 2017 Sep 8;6:e26014. doi: 10.7554/eLife.26014 (PMC5606849; doi:10.7554/eLife.26014)
Supplement: Figure 6—source data 1. — See legend for Figure 2—source data 1 for a listing of phenotypic measures and their abbreviations. [file elife-26014-fig6-data1.zip › Figure 6--Source Data/plod2_17_bc.txt]

-1.353743 -1.681064 -1.041817 -0.2071139 -0.5330966 -1.371816 -1.18707 -0.1388383 -0.8329739 -1.584675 -0.6709866 -0.5197092 -1.471552 -1.748671 -0.7908037 -0.6750028
-0.6583534 -0.6637161 -0.662567 -0.7485625 -0.6947435 -0.6468618 -0.8286207 -0.7884001 -0.9278316 -1.001378 -1.243659 -1.246724 -1.218952 -1.210334 -1.152109 -1.198842
-3.373318 -2.739538 -2.815857 -2.162167 -2.367897 -3.22068 -2.178758 -2.245123 -2.882221 -2.271668 -3.044814 -3.190816 -2.732901 -2.158849 -2.08253 -2.805902
3.823022 4.664833 4.559133 4.43692 4.909321 3.750363 4.028188 4.215116 3.791226 3.359708 3.77699 3.80882 3.806667 3.602444 4.660549 4.385905
2.682072 2.625544 2.231972 2.328437 2.462413 2.357963 2.098934 2.055777 1.992724 1.490241 0.4995806 0.28792 1.82523 1.473634 2.032739 1.461279
0.5714773 3.154414 2.215301 3.592091 4.621745 1.732534 3.768828 2.671446 2.795845 4.182874 3.705848 2.45647 2.257826 3.970562 3.383175 2.930864
-0.7153069 0.04312912 -0.02889361 0.458531 0.979456 -0.8177615 -0.530123 -0.4944971 -0.8706369 -1.073677 -1.046312 -0.3048911 -1.282058 -1.336948 0.4800876 -0.3058087
-1.188197 -1.280434 -1.464729 -1.56368 -1.244316 -1.205017 -1.605046 -1.437164 -1.274193 -1.401694 -1.670347 -2.590878 -1.90352 -1.707246 -1.311538 -1.562445
-2.761713 -1.024568 -1.73232 -0.3124338 0.7160042 -2.593105 -0.8451975 -2.108912 -1.772249 -0.2561843 -0.2750526 -2.321699 -2.502463 0.05016652 -1.159661 -1.845479
-4.289396 -4.366499 -3.699015 -3.113434 -3.687472 -4.113465 -1.930585 -1.831003 -3.051631 -2.833275 -1.65272 -3.009308 -2.764655 -2.798698 -3.564295 -3.241125
