# Supplementary material for: MicroCT-based phenomics in the zebrafish skeleton reveals virtues of deep phenotyping in a distributed organ system
Source: eLife. 2017 Sep 8;6:e26014. doi: 10.7554/eLife.26014 (PMC5606849; doi:10.7554/eLife.26014)
Supplement: Figure 6—source data 1. — See legend for Figure 2—source data 1 for a listing of phenotypic measures and their abbreviations. [file elife-26014-fig6-data1.zip › Figure 6--Source Data/plod2_18_bc.txt]

0.493046 0.2119111 0.173757 -0.1810085 1.786267 -2.011063 0.3029452 -0.7720613 -1.254676 0.8839575 -1.034454 -0.01634376 0.2319921 -1.207821 1.299636 -0.1649437
-0.3178187 -0.8299614 -0.5972563 -0.5679527 -0.6614178 -0.7615863 -0.8278546 -0.9161484 -0.9996541 -1.035087 -1.175284 -1.184669 -1.094268 -1.120699 -1.057304 -1.157089
-1.22311 -2.012847 -1.906664 -2.872267 -1.966392 -2.583581 -2.77272 -2.440898 -2.364579 -2.931995 -2.533808 -3.077996 -2.56699 -1.973029 -1.136837 -2.059302
3.013682 2.774223 2.330064 1.439861 2.728448 0.2578662 0.6073598 0.9642459 0.933135 1.835756 1.034266 1.048175 1.704757 0.5512372 0.990356 1.024313
0.6638502 -0.614815 -0.3321558 -0.529825 -0.3505535 -0.7059793 -1.079045 -0.4931522 -1.377901 -1.61556 -2.021287 -0.09291833 -0.398754 -0.8805588 -0.2140419 -1.369669
0.4576968 -0.5368531 -0.4485032 -1.503831 0.3043905 -1.470184 -1.504959 -1.806517 -0.5948656 -1.324041 -0.9424848 -2.160238 -1.35038 -0.3482465 1.129082 -0.3087197
2.674762 2.172101 0.8366846 0.3368482 1.760596 -1.13255 -0.7073319 -0.3587386 -1.133188 0.7350015 -0.6987558 -0.6820084 0.3415545 -1.072805 -0.3843132 -0.834692
-0.5062141 -1.519792 -1.461612 -1.338291 -0.4637623 -1.441914 -1.579023 -1.407335 -1.674718 -1.853681 -2.050722 -0.6398198 -0.8229933 -1.198544 -0.4072159 -1.585589
1.338993 -0.4377267 -0.4490634 -1.878379 0.1100771 -2.10854 -2.059253 -2.207383 -1.554761 -2.271141 -1.390249 -2.843118 -1.841566 -1.120918 0.5906931 -1.093973
-4.005709 -4.193605 -3.26546 -3.630847 -2.578301 -4.133794 -0.6977676 -3.901455 -3.021581 -2.147933 -4.3717 -3.152073 -3.926423 -3.434396 -2.327864 -4.456103
