# Supplementary material for: MicroCT-based phenomics in the zebrafish skeleton reveals virtues of deep phenotyping in a distributed organ system
Source: eLife. 2017 Sep 8;6:e26014. doi: 10.7554/eLife.26014 (PMC5606849; doi:10.7554/eLife.26014)
Supplement: Figure 7—source data 1. — See legend for Figure 2—source data 1 for a listing of phenotypic measures and their abbreviations. [file elife-26014-fig7-data1.zip]

Archive with 58 entries (55 files):
- Figure 7--Source Data/
- Figure 7--Source Data/.DS_Store
- __MACOSX/
- __MACOSX/Figure 7--Source Data/
- __MACOSX/Figure 7--Source Data/._.DS_Store
- Figure 7--Source Data/.Rapp.history
- Figure 7--Source Data/ab young_01.txt
- Figure 7--Source Data/ab young_01_si.txt
- Figure 7--Source Data/ab young_02.txt
- Figure 7--Source Data/ab young_02_si.txt
- Figure 7--Source Data/ab young_03.txt
- Figure 7--Source Data/ab young_03_si.txt
- Figure 7--Source Data/ab young_04.txt
- Figure 7--Source Data/ab young_04_si.txt
- Figure 7--Source Data/allometric curves I (calculate a and b).R
- __MACOSX/Figure 7--Source Data/._allometric curves I (calculate a and b).R
- Figure 7--Source Data/allometric curves II (transform data).R
- __MACOSX/Figure 7--Source Data/._allometric curves II (transform data).R
- Figure 7--Source Data/allometric curves.pzfx
- __MACOSX/Figure 7--Source Data/._allometric curves.pzfx
- Figure 7--Source Data/aMatrix.txt
- Figure 7--Source Data/bMatrix.txt
- Figure 7--Source Data/bmp1a_16.txt
- __MACOSX/Figure 7--Source Data/._bmp1a_16.txt
- Figure 7--Source Data/bmp1a_16_si.txt
- Figure 7--Source Data/bmp1a_17.txt
- __MACOSX/Figure 7--Source Data/._bmp1a_17.txt
- Figure 7--Source Data/bmp1a_17_si.txt
- Figure 7--Source Data/bmp1a_19.txt
- __MACOSX/Figure 7--Source Data/._bmp1a_19.txt
- Figure 7--Source Data/bmp1a_19_si.txt
- Figure 7--Source Data/plod2_13.txt
- __MACOSX/Figure 7--Source Data/._plod2_13.txt
- Figure 7--Source Data/plod2_13_si.txt
- Figure 7--Source Data/plod2_14.txt
- __MACOSX/Figure 7--Source Data/._plod2_14.txt
- Figure 7--Source Data/plod2_14_si.txt
- Figure 7--Source Data/plod2_15.txt
- __MACOSX/Figure 7--Source Data/._plod2_15.txt
- Figure 7--Source Data/plod2_15_si.txt
- Figure 7--Source Data/zf_034.txt
- __MACOSX/Figure 7--Source Data/._zf_034.txt
- Figure 7--Source Data/zf_034_si.txt
- Figure 7--Source Data/zf_036.txt
- __MACOSX/Figure 7--Source Data/._zf_036.txt
- Figure 7--Source Data/zf_036_si.txt
- Figure 7--Source Data/zfm18.txt
- __MACOSX/Figure 7--Source Data/._zfm18.txt
- Figure 7--Source Data/zfm18_si.txt
- Figure 7--Source Data/zfm19.txt
- __MACOSX/Figure 7--Source Data/._zfm19.txt
- Figure 7--Source Data/zfm19_si.txt
- Figure 7--Source Data/zfm21.txt
- __MACOSX/Figure 7--Source Data/._zfm21.txt
- Figure 7--Source Data/zfm21_si.txt
- Figure 7--Source Data/zfm25.txt
- __MACOSX/Figure 7--Source Data/._zfm25.txt
- Figure 7--Source Data/zfm25_si.txt
