# Supplementary material for: MicroCT-based phenomics in the zebrafish skeleton reveals virtues of deep phenotyping in a distributed organ system
Source: eLife. 2017 Sep 8;6:e26014. doi: 10.7554/eLife.26014 (PMC5606849; doi:10.7554/eLife.26014)
Supplement: Figure 7—source data 1. — See legend for Figure 2—source data 1 for a listing of phenotypic measures and their abbreviations. [file elife-26014-fig7-data1.zip › Figure 7--Source Data/ab young_01.txt]

Row	VertebralVolumes	CentrumVolumes	HaemalVolumes	NeuralVolumes	VertebralSAs	CentrumSAs	HaemalSAs	NeuralSAs	VertebralTMDs	CentrumTMDs	HaemalTMDs	NeuralTMDs	VertebralISs	CentrumISs	HaemalISs	NeuralISs	VertebralMTs	CentrumMTs	HaemalMTs	NeuralMTs	VertebralTSs	CentrumTSs	HaemalTSs	NeuralTSs	CentrumLength
Vertebrae1	89109342	33960087	47138490	7807023	3852135	1331379	2149434	369558	329.600138263874	321.627104059033	346.496122605935	263.359536141501	127.325332934307	111.92881037042	139.590824154707	78.8938792211865	81.2420215246092	98.6474605874499	74.8466628297508	63.253973776919	26.0969494437999	31.9252144700214	17.7844364188757	13.9080751834053	444.155407843031
Vertebrae2	79959474	33293295	39535209	7103187	3574305	1374156	1866312	334278	309.484052863062	306.489744426463	318.898946998151	271.647055101616	111.315123827115	100.474363404756	122.254573003101	83.4624397973661	71.6096527726672	89.1845475033497	62.1487965482397	63.8268718412026	21.8764308600889	23.0298280339799	13.7408434640405	17.0902176941385	516.608574129545
Vertebrae3	79107462	33737823	38553543	6760530	3583566	1435014	1830591	316197	307.22961737122	311.509698730402	308.279771071981	280.3876252923	106.376794649477	102.384249583473	110.493203718589	98.1954130912718	69.1392186214455	85.1544979052185	59.5926366285844	63.9756370406284	19.9714555547672	18.9745163879932	13.2274588985598	17.8175845639913	526.001914267362
Vertebrae4	87840585	38710980	43786008	5297292	3907260	1599507	2066085	251370	312.515587756676	316.543041108784	318.039580114374	238.513608750564	115.39738189854	110.176153561003	121.426627649389	65.4456724887157	73.2361646669689	90.9658818669701	64.5486446389323	53.0385683686307	22.7313258610215	22.4837356650209	15.0584621230103	14.0200552972266	558.676374284456
Vertebrae5	82385856	37868229	39840822	4676805	3756879	1655514	1884393	221823	299.710898111138	303.515497530114	303.712154567064	234.818992571357	105.69321120264	101.737961635493	111.038353930765	59.2509723380526	70.3853297625283	82.3738708659205	64.3063847461685	51.5058045392598	19.2689850314286	19.3328730904215	14.2546356533077	12.6864562789287	580.408593911981
Vertebrae6	71263395	37136610	31737447	2194857	3207834	1601271	1498518	104076	300.715918391356	302.316035771594	302.647031945021	245.622361306492	109.514584923405	102.039680994892	118.446313885775	77.6655714145019	71.1283108397558	83.8558423157726	61.5733617558305	54.7001368522644	20.8610257260114	20.3029322026039	14.6162237822509	16.9726750333691	581.321473588482
Vertebrae7	63289674	34895448	26708724	1685502	2876643	1531593	1268757	79821	292.992059042913	292.775445870369	295.948508901821	250.628306521237	99.6223397274753	95.5651363747552	105.440268214131	74.6186497504203	69.8287262562836	79.9522809874397	60.8257507833672	56.139781778509	19.9572729511424	20.5668477680119	13.7136631819784	16.0456620013395	580.1765650307
Vertebrae8	58668435	34886187	21309561	2472687	2664963	1534239	1012977	117747	285.169268202293	294.508299073562	278.066922849334	214.616336985385	91.7001643141017	92.9705418519353	89.5126975630651	43.7063882910408	67.398417208675	79.2079768220321	56.0046341361235	46.9453394592625	20.0559451862792	19.4233111658033	10.9720625384789	9.25373453293238	571.759040643665
Vertebrae9	46453176	29533329	14224896	2537514	2164428	1363572	676053	120834	271.361702452299	285.063901482483	252.364008619308	221.544659738359	83.2352855704192	88.287667016849	69.5779272875625	45.1007557296547	64.5330823398958	73.9103320404643	54.290649705484	47.5717318364092	17.7290026236182	16.1616196934505	12.2784564644985	8.12257380393019	626.512642293518
Vertebrae10	40785444	29070279	9325827	2389338	1878219	1329174	440559	113778	277.070378670258	287.60573393774	256.490729267927	229.214668451354	87.7509803468503	89.752190924866	80.5779767462257	53.2443828213318	66.4513627468783	75.2680368847792	52.3413726177166	51.0803731497766	19.0664443319815	15.7872965865964	15.6265650981266	10.2317589427179	604.401811290009
Vertebrae11	36895824	30301992	5010201	1648458	1708875	1396647	237258	78498	287.296841105633	287.596424834981	304.840550813291	227.163431927284	91.5351921622585	89.617759661093	103.834544422944	52.7900589187292	69.244290783851	72.0761233490273	63.8517068929789	46.5703900673632	16.0860681821212	15.0902305491948	14.9004113896955	7.64366676924248	579.130458917067
Vertebrae12	36497601	29866725	4695327	2046681	1684620	1373274	219177	97461	285.832766094387	287.708547266534	290.876451173319	244.331689940302	92.2129147634189	93.2294883506597	92.7136333316923	60.4520269097579	68.754560456597	71.6751735991292	62.770173780897	50.1115399801842	16.7774893227691	16.0946840339651	15.8305360260968	8.30454543791038	576.780634714668
Vertebrae13	35006580	27690390	4982418	2426382	1628613	1285074	232848	115542	286.844769813174	289.636126533677	286.907026370364	253.934239743298	91.7895107746497	91.6456609609428	98.7945869293305	68.4633694051799	68.2765778285175	71.5598074824214	62.67374612692	50.4921237313989	16.8271946608925	16.0342701060481	16.4357864066544	8.31837116646311	575.910037957853
Vertebrae14	36164205	27125469	5463990	3732183	1689030	1261260	257544	177723	285.066175841081	288.866612391791	279.229125032276	265.528609427099	88.8124357019784	91.0081303344606	86.6836953277246	70.3832087148136	67.3578262801419	70.7722671053813	60.5852667528515	56.6230131300353	15.9544503089758	15.7552476394245	15.0626710807611	8.94166794180711	541.278937628266
Vertebrae15	35756721	27069903	5788125	2935737	1680651	1269198	273861	139797	286.217932977992	287.114775625578	295.615796616797	258.575705386189	91.4326890542914	91.4675158748193	96.4950597143207	74.0880563603477	66.0863574138025	68.9656421433998	61.9168032984243	52.6152854436153	15.4760268694664	15.5050663676299	13.4346108385454	8.44385980494434	548.207848961944
Vertebrae16	34265700	27116208	4287843	2870910	1600830	1260378	204183	136710	285.816034379685	287.955467493777	287.890653620347	262.156814724042	92.1152549540405	94.7105017238553	87.0285395278985	68.627703522713	67.3266835080663	71.3598537204142	56.6792326090471	52.9497059282763	16.2871346949226	15.9734038379831	10.3941529097671	9.05750144208093	519.792169922755
Vertebrae17	31857840	25921539	3537702	2518992	1495431	1212750	168462	119952	283.824310834734	288.11772655465	262.649151184402	269.301334329044	91.957591659282	95.1106463722224	70.6934993579378	78.1060154606895	65.2230762639801	68.9241598102107	52.634715608522	52.9354323738224	15.5905936120692	15.2429514693183	9.1678534304924	8.30108668309212	549.700326411494
Vertebrae18	28597968	23245110	3074652	2278206	1346814	1091916	146412	108486	277.593375678344	283.88565411732	254.788774748653	244.168613998785	88.00177674112	91.7943848801782	66.8967114279222	54.8535802536228	65.998244551473	69.7377875631736	53.3267973407565	54.0022603529596	15.4797299134341	15.0681346556529	9.68636713356161	7.97284100261456	493.979328076797
Vertebrae19	28755405	24143427	2481948	2139291	1349019	1129401	118188	101871	274.959760804461	281.185251192328	252.938871274122	229.858376819957	89.1542665326808	92.3997110480731	64.4330787700761	51.9863222976468	66.0251243334429	69.6539217602222	53.0217916830865	50.5210676943506	17.4931424570939	17.2274750951033	10.126140694191	8.65934565438299	505.851156586069
Vertebrae20	29468502	24161949	3426570	1879983	1376361	1124109	163170	89523	278.451171576845	286.184934081751	249.996636140071	230.918125942888	90.3524574529502	94.2282021444986	61.9506072813035	48.8247187242888	66.5050682905648	70.4194878707389	55.2126071588152	49.6690779987877	16.7339201218715	16.1813355341563	11.1765847862088	8.39181627714111	505.802321726081
Vertebrae21	26653158	22393098	2417121	1842939	1251558	1048698	115101	87759	272.82756879854	280.691007865508	233.273659002896	229.158095395189	89.6511894599057	93.2765132168089	52.6470599074526	46.9414562366409	66.8990572274339	70.6046326077148	51.6575135175006	53.0831323135442	18.6571336244102	18.7026784006048	8.58494875686553	8.36404575189765	504.001121833675
Vertebrae22	25254747	21355866	2324511	1676241	1177911	992250	110691	79821	269.458208024733	278.14047803052	223.006406238328	220.836711626759	85.4539741342426	88.5019558745181	41.2578661592612	42.6910081552342	65.1681906366322	68.9962159364903	48.8137114113825	51.033685413783	19.5075728314143	19.3885336024061	8.79052244217282	11.2557527308702	484.037945916793
Vertebrae23	26995815	22633884	2287467	2074464	1265229	1057518	108927	98784	270.391740972827	277.810352580618	235.427501959055	228.003706450326	85.3966817154994	88.7670972694093	54.092317441659	44.5220568335342	66.3082264155599	70.3907237981575	52.6570833743803	49.0870837983832	18.601706584532	18.4061368234857	8.48213623098363	8.36610701733048	486.367257618624
