# Supplementary material for: MicroCT-based phenomics in the zebrafish skeleton reveals virtues of deep phenotyping in a distributed organ system
Source: eLife. 2017 Sep 8;6:e26014. doi: 10.7554/eLife.26014 (PMC5606849; doi:10.7554/eLife.26014)
Supplement: Figure 7—source data 1. — See legend for Figure 2—source data 1 for a listing of phenotypic measures and their abbreviations. [file elife-26014-fig7-data1.zip › Figure 7--Source Data/ab young_01_si.txt]

"Row" "VertebralVolumes" "CentrumVolumes" "HaemalVolumes" "NeuralVolumes" "VertebralSAs" "CentrumSAs" "HaemalSAs" "NeuralSAs" "VertebralTMDs" "CentrumTMDs" "HaemalTMDs" "NeuralTMDs" "VertebralISs" "CentrumISs" "HaemalISs" "NeuralISs" "VertebralMTs" "CentrumMTs" "HaemalMTs" "NeuralMTs" "VertebralTSs" "CentrumTSs" "HaemalTSs" "NeuralTSs" "CentrumLength"
"1" "Vertebrae1" 89109342 49339082.5214094 70295428.8124825 11118718.4634655 3852135 1331379 2149434 369558 329.600138263874 456.551407825116 478.978749312242 385.716060138887 127.325332934307 111.92881037042 139.590824154707 78.8938792211865 81.2420215246092 103.659760311833 81.0092003309961 68.3592138055243 26.0969494437999 31.9252144700214 17.7844364188757 13.9080751834053 516.510572114211
"2" "Vertebrae2" 79959474 47640455.0969074 60154824.2572186 10527028.579428 3574305 1374156 1866312 334278 309.484052863062 436.972440895344 451.534080580634 396.515201600192 111.315123827115 100.474363404756 122.254573003101 83.4624397973661 71.6096527726672 94.532199156746 67.285857283633 67.3019219413009 21.8764308600889 23.0298280339799 13.7408434640405 17.0902176941385 597.291796487161
"3" "Vertebrae3" 79107462 49179887.7964271 60051749.4862475 10212188.5713173 3583566 1435014 1830591 316197 307.22961737122 441.206648826627 441.348784783388 412.822533400943 106.376794649477 102.384249583473 110.493203718589 98.1954130912718 69.1392186214455 89.9387517993132 65.5230816557034 68.1229249746015 19.9714555547672 18.9745163879932 13.2274588985598 17.8175845639913 626.630614819328
"4" "Vertebrae4" 87840585 56216123.7114597 68137675.908436 8382919.50594894 3907260 1599507 2066085 251370 312.515587756676 449.04392348731 455.06861441375 353.039881467639 115.39738189854 110.176153561003 121.426627649389 65.4456724887157 73.2361646669689 95.798759626604 71.0091178699021 56.8576555295855 22.7313258610215 22.4837356650209 15.0584621230103 14.0200552972266 661.913253134378
"5" "Vertebrae5" 82385856 55500069.4653731 63699852.3262593 7941248.97105663 3756879 1655514 1884393 221823 299.710898111138 433.462613804607 436.560172029412 358.336769705806 105.69321120264 101.737961635493 111.038353930765 59.2509723380526 70.3853297625283 86.9876816827522 71.0521813842209 54.7503202116678 19.2689850314286 19.3328730904215 14.2546356533077 12.6864562789287 687.956958640579
"6" "Vertebrae6" 71263395 54801101.0845382 51419213.5251569 3742116.05027531 3207834 1601271 1498518 104076 300.715918391356 432.584557109113 434.13449122354 375.380015309598 109.514584923405 102.039680994892 118.446313885775 77.6655714145019 71.1283108397558 89.064982245467 67.0471717355478 57.7958988502012 20.8610257260114 20.3029322026039 14.6162237822509 16.9726750333691 688.705449991909
"7" "Vertebrae7" 63289674 51600396.708624 45184508.8513536 3013752.14592384 2876643 1531593 1268757 79821 292.992059042913 422.16922882773 425.931981322558 383.320584981779 99.6223397274753 95.5651363747552 105.440268214131 74.6186497504203 69.8287262562836 85.2182528796722 66.1560537797675 58.9738057474176 19.9572729511424 20.5668477680119 13.7136631819784 16.0456620013395 692.127620103281
"8" "Vertebrae8" 58668435 51539998.8592253 34738156.8370567 4663327.65524484 2664963 1534239 1012977 117747 285.169268202293 421.193367916743 404.109815135869 336.860373402356 91.7001643141017 92.9705418519353 89.5126975630651 43.7063882910408 67.398417208675 83.187597985402 60.3113384854892 50.8844658096879 20.0559451862792 19.4233111658033 10.9720625384789 9.25373453293238 680.209515429912
"9" "Vertebrae9" 46453176 44019622.3277143 22302745.7203886 4827061.24932626 2164428 1363572 676053 120834 271.361702452299 406.56740821851 372.566433335435 348.751569298016 83.2352855704192 88.287667016849 69.5779272875625 45.1007557296547 64.5330823398958 77.7660125921632 58.7279254619965 52.3855640853984 17.7290026236182 16.1616196934505 12.2784564644985 8.12257380393019 742.426811902168
"10" "Vertebrae10" 40785444 43471503.9184261 14719357.8021626 4454383.60971536 1878219 1329174 440559 113778 277.070378670258 408.142693612045 365.85056854154 358.745447013867 87.7509803468503 89.752190924866 80.5779767462257 53.2443828213318 66.4513627468783 78.91114104078 54.7951960062205 55.7046476991834 19.0664443319815 15.7872965865964 15.6265650981266 10.2317589427179 723.954227934443
"11" "Vertebrae11" 36895824 45917570.4673583 7196830.79947687 3294108.57044472 1708875 1396647 237258 78498 287.296841105633 409.749943228198 439.413215657797 357.642236460172 91.5351921622585 89.617759661093 103.834544422944 52.7900589187292 69.244290783851 76.6176488779196 68.6963453718327 51.7998901003223 16.0860681821212 15.0902305491948 14.9004113896955 7.64366676924248 693.451235169998
"12" "Vertebrae12" 36497601 45684374.7903622 7277186.08786025 3889388.34245569 1684620 1373274 219177 97461 285.832766094387 406.343487423706 433.153757925515 382.123751651679 92.2129147634189 93.2294883506597 92.7136333316923 60.4520269097579 68.754560456597 75.9680371992277 70.2260996251109 56.1553682808787 16.7774893227691 16.0946840339651 15.8305360260968 8.30454543791038 694.872390809035
"13" "Vertebrae13" 35006580 41598221.0212876 7697254.81163171 4406766.32115054 1628613 1285074 232848 115542 286.844769813174 407.324516789266 427.118614198667 394.904325906375 91.7895107746497 91.6456609609428 98.7945869293305 68.4633694051799 68.2765778285175 74.7869054418322 69.6046713251371 56.7696964075642 16.8271946608925 16.0342701060481 16.4357864066544 8.31837116646311 684.806871886951
"14" "Vertebrae14" 36164205 41047701.2911494 9034440.8475067 6425488.07989333 1689030 1261260 257544 177723 285.066175841081 406.324322150619 424.621201472153 402.794180019248 88.8124357019784 91.0081303344606 86.6836953277246 70.3832087148136 67.3578262801419 74.2382607764866 70.6632877065453 63.580325591372 15.9544503089758 15.7552476394245 15.0626710807611 8.94166794180711 651.687425107475
"15" "Vertebrae15" 35756721 40476759.9387483 9490951.96756465 5121119.94970631 1680651 1269198 273861 139797 286.217932977992 405.840157145994 440.514345138168 397.106989175362 91.4326890542914 91.4675158748193 96.4950597143207 74.0880563603477 66.0863574138025 72.9320088112603 70.7705333919087 59.8202423498356 15.4760268694664 15.5050663676299 13.4346108385454 8.44385980494434 644.000534166809
"16" "Vertebrae16" 34265700 40461195.831887 7318185.89204936 5105851.3720417 1600830 1260378 204183 136710 285.816034379685 408.392111139645 434.111991390819 409.951264711822 92.1152549540405 94.7105017238553 87.0285395278985 68.627703522713 67.3266835080663 74.3044801889601 64.5727508348405 60.1806474959866 16.2871346949226 15.9734038379831 10.3941529097671 9.05750144208093 622.812128422956
"17" "Vertebrae17" 31857840 25921539 3537702 2518992 1495431 1212750 168462 119952 283.824310834734 288.11772655465 262.649151184402 269.301334329044 91.957591659282 95.1106463722224 70.6934993579378 78.1060154606895 65.2230762639801 68.9241598102107 52.634715608522 52.9354323738224 15.5905936120692 15.2429514693183 9.1678534304924 8.30108668309212 549.700326411494
"18" "Vertebrae18" 28597968 23245110 3074652 2278206 1346814 1091916 146412 108486 277.593375678344 283.88565411732 254.788774748653 244.168613998785 88.00177674112 91.7943848801782 66.8967114279222 54.8535802536228 65.998244551473 69.7377875631736 53.3267973407565 54.0022603529596 15.4797299134341 15.0681346556529 9.68636713356161 7.97284100261456 493.979328076797
"19" "Vertebrae19" 28755405 24143427 2481948 2139291 1349019 1129401 118188 101871 274.959760804461 281.185251192328 252.938871274122 229.858376819957 89.1542665326808 92.3997110480731 64.4330787700761 51.9863222976468 66.0251243334429 69.6539217602222 53.0217916830865 50.5210676943506 17.4931424570939 17.2274750951033 10.126140694191 8.65934565438299 505.851156586069
"20" "Vertebrae20" 29468502 24161949 3426570 1879983 1376361 1124109 163170 89523 278.451171576845 286.184934081751 249.996636140071 230.918125942888 90.3524574529502 94.2282021444986 61.9506072813035 48.8247187242888 66.5050682905648 70.4194878707389 55.2126071588152 49.6690779987877 16.7339201218715 16.1813355341563 11.1765847862088 8.39181627714111 505.802321726081
"21" "Vertebrae21" 26653158 22393098 2417121 1842939 1251558 1048698 115101 87759 272.82756879854 280.691007865508 233.273659002896 229.158095395189 89.6511894599057 93.2765132168089 52.6470599074526 46.9414562366409 66.8990572274339 70.6046326077148 51.6575135175006 53.0831323135442 18.6571336244102 18.7026784006048 8.58494875686553 8.36404575189765 504.001121833675
"22" "Vertebrae22" 25254747 21355866 2324511 1676241 1177911 992250 110691 79821 269.458208024733 278.14047803052 223.006406238328 220.836711626759 85.4539741342426 88.5019558745181 41.2578661592612 42.6910081552342 65.1681906366322 68.9962159364903 48.8137114113825 51.033685413783 19.5075728314143 19.3885336024061 8.79052244217282 11.2557527308702 484.037945916793
"23" "Vertebrae23" 26995815 22633884 2287467 2074464 1265229 1057518 108927 98784 270.391740972827 277.810352580618 235.427501959055 228.003706450326 85.3966817154994 88.7670972694093 54.092317441659 44.5220568335342 66.3082264155599 70.3907237981575 52.6570833743803 49.0870837983832 18.601706584532 18.4061368234857 8.48213623098363 8.36610701733048 486.367257618624
