# Supplementary material for: MicroCT-based phenomics in the zebrafish skeleton reveals virtues of deep phenotyping in a distributed organ system
Source: eLife. 2017 Sep 8;6:e26014. doi: 10.7554/eLife.26014 (PMC5606849; doi:10.7554/eLife.26014)
Supplement: Figure 7—source data 1. — See legend for Figure 2—source data 1 for a listing of phenotypic measures and their abbreviations. [file elife-26014-fig7-data1.zip › Figure 7--Source Data/ab young_02.txt]

Row	VertebralVolumes	CentrumVolumes	HaemalVolumes	NeuralVolumes	VertebralSAs	CentrumSAs	HaemalSAs	NeuralSAs	VertebralTMDs	CentrumTMDs	HaemalTMDs	NeuralTMDs	VertebralISs	CentrumISs	HaemalISs	NeuralISs	VertebralMTs	CentrumMTs	HaemalMTs	NeuralMTs	VertebralTSs	CentrumTSs	HaemalTSs	NeuralTSs	CentrumLength
Vertebrae1	75579021	29598156	38998071	7390278	3317202	1195110	1811628	343539	308.933789558888	308.13468357343	313.073630098254	286.773929520457	114.744724073305	109.40269406435	118.762402149638	109.288167183384	78.8447688692933	95.90253109714	69.5649305627585	73.9025591526452	25.6887112459056	30.493837286528	16.7017331889168	20.444921267935	414.424610968085
Vertebrae2	77616441	34200873	36775431	6640137	3466701	1413846	1742832	312228	295.008170465183	307.64572312926	287.163784889362	273.361828949358	106.68822322227	110.016303627306	102.739085451797	103.183558709884	71.5232943102445	87.9451640331131	61.5770766176718	62.3517005593428	22.4581464191897	24.31683455031	13.4539371964485	16.2163155418485	505.24676550331
Vertebrae3	79116723	37238481	35525196	6714225	3581802	1596420	1689030	317520	284.732965913791	298.64858714691	274.52258778943	261.223472501347	103.435211264831	106.502181699428	100.854089567505	87.9377723745591	69.1176447477192	85.8783724715835	57.4251841848179	62.4605734980468	22.2026437027421	23.031512246822	12.1731211013733	15.5308024238464	532.07230588818
Vertebrae4	74838141	35154756	34913970	4769415	3432744	1550115	1657719	227115	284.952934961312	294.735390302523	279.072061242708	255.897970774708	95.6489099900326	96.6705721158908	95.3658861967518	79.5222391665947	67.3370149928303	79.3911218619807	59.6915913082147	55.6572053637998	17.9688987824808	17.4748025178939	12.8921306204	13.2259456088228	505.585099916456
Vertebrae5	79413075	38775807	35349237	5704776	3589299	1675800	1670067	269451	286.539785384988	298.560328458762	278.836735748315	249.935267076368	101.731404792549	106.536951578292	97.719731445712	75.6866210582592	70.7479850852953	84.5875618830157	60.9977919718643	59.836972782508	20.7673697670769	20.237983389067	13.9197764951686	17.4531938860917	569.698506507474
Vertebrae6	67068162	35747460	25921539	5649210	3089205	1599066	1233918	268128	276.372067611581	291.240062970066	259.686645051717	257.825495786373	91.553924973227	97.5947009494409	81.959017337746	75.0549531548296	66.447341782218	77.9590933456961	56.0360431221447	59.7668654599141	18.0730310901545	17.7314768894122	10.79826722212	13.3385607233685	535.74804901677
Vertebrae7	62817363	36025290	22467186	4519368	2884140	1608327	1069866	215208	276.939918474848	290.238598851472	262.963638468491	239.194165461806	95.5059040940164	100.989586648932	86.6580878403924	67.6156370521699	67.7457347455048	79.1515582451172	56.2438577206075	57.1984123192335	19.444440435366	19.7299053476542	10.0369842960904	11.8565004642132	588.937375010654
Vertebrae8	49777875	28005264	18253431	3519180	2319219	1290366	862596	167580	273.348852394894	286.320439126151	263.897945951279	219.142690092388	92.2983642946035	95.1642351139656	89.222028441168	49.2770797833325	64.9205558520159	73.2758254469849	57.7108212631495	51.7014115417705	16.5894200638012	15.6845771276561	13.3613990543563	9.0265044213519	568.045458113963
Vertebrae9	43897140	28912842	12289347	2870910	2036979	1324764	584325	136710	267.111961751972	281.843906739611	243.600405823536	217.054222315241	86.1562638808589	91.8372769454663	67.7034299806758	46.8935231308635	65.7669300662938	76.0314602624802	53.3402613237523	48.9505852282047	18.4178937042078	15.6729135674047	12.6846241465137	8.69656217607156	591.416054773285
Vertebrae10	40952142	28440531	10622367	1889244	1904679	1311093	503622	89964	267.749654783831	277.943722131399	249.727304051926	215.620514906939	85.3381718943208	88.3576421994969	75.7545106779186	44.7228878044035	65.2270723299328	73.3957359028748	54.1254168522698	45.9128130336121	17.8364234790964	15.4083091925984	14.1114541817316	7.21565125235003	591.121886302377
Vertebrae11	33413688	26467938	4973157	1972593	1558494	1232154	233730	93933	274.931240885732	280.071385598078	268.83782110357	221.32388330422	88.4445129550417	89.4050289105281	87.7947344186973	50.4586954859712	68.2335924539909	71.4883430759782	65.7495565510046	46.0154274824547	17.0611097195453	16.0112345189128	15.6606095186838	8.75731555490913	569.045363398402
Vertebrae12	33006204	27106947	3935925	1972593	1543941	1263024	187425	93933	271.04535858031	278.924300310902	242.374239116498	219.825328125	84.8692347414455	87.1410594612843	66.8309021424075	46.695963785426	66.5472975607535	71.1057979507123	54.5372893490327	46.8988329666417	17.0081983558304	16.0305274610911	10.9059660992342	7.42292857762004	547.329823947979
Vertebrae13	32895072	25523316	5158377	2241162	1532475	1188054	239022	106722	273.468064366521	277.892436169628	270.521263921275	228.845390174046	86.4632423683559	86.1517323138998	92.5713721527146	58.1586231032295	66.9325893488372	69.6071197528349	65.7102845528406	48.4097607614838	15.728604086287	14.3015347389477	17.451760652598	8.58035838862494	567.413291310653
Vertebrae14	32441283	25439967	4778676	2389338	1518804	1186731	226233	113778	269.355234422253	277.358236214631	244.81936180647	231.545609108149	84.4306251129967	87.2445331144474	71.5878316072833	49.9534816851795	66.824209328774	71.2249043905846	59.3518928073682	47.5026201643994	17.6141790652127	17.0080584640056	13.6900417609896	7.83637465035552	536.243136254275
Vertebrae15	33395166	25199181	4991679	3204306	1567755	1178793	236817	152145	276.037696111746	277.815158290338	264.258506787019	280.409107840301	89.7928685779369	90.2240591399372	83.376538323762	94.7067280612096	64.7080033557324	67.242388384971	58.8898299453859	57.5508242714088	14.7801532457206	15.0652052383404	11.7075554087493	12.1362752214064	537.478751391287
Vertebrae16	31209570	24411996	4195233	2620863	1456623	1132929	199773	124803	271.632620152686	278.88599941873	249.856870789787	238.411701030394	84.3024552884906	87.5075264223512	68.9941626598073	58.3151286378508	66.3033280313769	71.129182261863	55.305468796756	50.2516533311922	17.1783402411968	17.0401765329913	7.95505899704611	8.92496708940389	516.765938026088
Vertebrae17	29255499	23476635	3435831	2500470	1363572	1088388	163611	119070	268.015677994513	276.568202935755	231.688706537046	236.57548972168	86.8416785968805	90.9516014298891	54.1010363317922	58.48388310662	66.1255936751641	70.6091667477836	51.1423934034979	55.560140616689	18.1209878837244	18.141278972366	8.76689069427243	9.92396712924182	529.676554057254
Vertebrae18	27838566	22532013	2935737	2370816	1297422	1044729	139797	112896	266.412559186559	274.241224705707	229.59384886309	237.601574672699	83.8972233773523	87.1285748504693	57.3899033454275	57.9738962303245	64.9479131291315	69.4061190458733	50.5121729726605	52.0313165937701	18.3548510221145	18.3774440876775	9.46837409437807	8.55283027050031	516.711042250949
Vertebrae19	26310501	21717045	2694951	2065203	1241415	1022679	128331	98343	262.369460189352	269.894681619178	231.225465057688	220.888024434864	82.0286571934903	84.7909690284018	61.612903432811	43.0986994211165	62.6573717296499	66.8873501636293	48.5342963517881	49.4769844105499	15.3532304109903	14.4069402524825	9.18809084412571	8.51024010147912	507.622950653477
Vertebrae20	24337908	20235285	1879983	2222640	1148364	953001	89523	105840	261.883927047938	269.629908595202	222.74319562399	224.469755374146	81.8522995182025	84.7177809617231	51.0460865959812	50.9809801326608	62.0886567734955	66.0453682512134	47.2732009014613	49.7798324941409	15.7282262545754	15.1625784233609	7.95348791294793	8.65698428669977	516.227040052326
Vertebrae21	22281966	18873918	1722546	1796634	1051785	889497	82026	85554	257.607042063116	266.689288120199	205.841490021736	209.550787795234	83.1689005621002	85.5416327500803	44.2602952681619	39.4767618142083	61.056082736295	65.1686819651988	44.0048551178333	47.8773542578156	15.126173835534	14.0273616050677	5.56025385800616	8.23624984966311	485.726667077445
Vertebrae22	21550347	18605349	1528065	1565109	1018269	878031	72765	74529	264.001705158072	272.588879710371	208.022427965199	210.937545046112	84.5998886138373	86.6774890150896	41.0628819178054	35.5477369459597	61.9230996026472	65.8998252495786	45.1858646207386	46.0912363135209	16.1169130007639	15.1601727359578	6.73557742142226	7.27640198962497	485.55610378951
Vertebrae23	21457737	19179531	926100	1352106	1000629	892143	44100	64386	276.228462099723	284.59923587403	198.32621793457	210.847310934825	103.741720332935	105.820499104962	35.7613937791911	40.9432309546676	64.3318621076812	67.8330575841698	43.6781641739358	47.597635731101	17.6793519630656	16.8939708112801	5.14430045214686	8.13643728909112	455.038676940904
Vertebrae24	20865033	17799642	1352106	1861461	979461	833490	64386	88641	277.060747856049	287.516483260362	211.824786746508	223.55260985235	106.989521686756	110.676803987194	45.7330933474323	58.9242023265757	62.5658949087594	65.7756586379565	50.1039043619663	49.6812117946604	15.3479701892234	14.7681362528268	8.68914531099387	10.9302674962487	460.756485871236
Vertebrae25	23597028	18114516	2870910	2778300	1113084	853776	136269	130977	279.243668623848	280.738058282208	273.088524304593	272.375015031738	101.719846719411	103.059255897414	94.5859900112994	98.6036471086093	64.2693518689778	64.6340328561966	62.3224364229741	62.4405707656726	16.6469083488018	16.5739434062829	14.4532062888034	18.9342357913712	437.249446613483
