# Supplementary material for: MicroCT-based phenomics in the zebrafish skeleton reveals virtues of deep phenotyping in a distributed organ system
Source: eLife. 2017 Sep 8;6:e26014. doi: 10.7554/eLife.26014 (PMC5606849; doi:10.7554/eLife.26014)
Supplement: Figure 7—source data 1. — See legend for Figure 2—source data 1 for a listing of phenotypic measures and their abbreviations. [file elife-26014-fig7-data1.zip › Figure 7--Source Data/ab young_02_si.txt]

"Row" "VertebralVolumes" "CentrumVolumes" "HaemalVolumes" "NeuralVolumes" "VertebralSAs" "CentrumSAs" "HaemalSAs" "NeuralSAs" "VertebralTMDs" "CentrumTMDs" "HaemalTMDs" "NeuralTMDs" "VertebralISs" "CentrumISs" "HaemalISs" "NeuralISs" "VertebralMTs" "CentrumMTs" "HaemalMTs" "NeuralMTs" "VertebralTSs" "CentrumTSs" "HaemalTSs" "NeuralTSs" "CentrumLength"
"1" "Vertebrae1" 75579021 43485835.1068927 58856563.1801501 10637306.0217503 3317202 1195110 1811628 343539 308.933789558888 442.014298647771 436.996419036171 424.838623191815 114.744724073305 109.40269406435 118.762402149638 109.288167183384 78.8447688692933 100.925130821442 75.4713105988634 80.0532187140845 25.6887112459056 30.493837286528 16.7017331889168 20.444921267935 484.120853724015
"2" "Vertebrae2" 77616441 49467429.1009171 56663877.3039451 9957471.66066207 3466701 1413846 1742832 312228 295.008170465183 443.307045677461 410.859049939877 403.565935983215 106.68822322227 110.016303627306 102.739085451797 103.183558709884 71.5232943102445 93.3812996818705 66.8257183429048 65.8509592213542 22.4581464191897 24.31683455031 13.4539371964485 16.2163155418485 586.701209131907
"3" "Vertebrae3" 79116723 54899288.3205844 56074425.2998087 10268375.1690565 3581802 1596420 1689030 317520 284.732965913791 427.425732788167 397.268877030584 389.090742065495 103.435211264831 106.502181699428 100.854089567505 87.9377723745591 69.1176447477192 90.8519807590583 63.3196773543586 66.6349418052642 22.2026437027421 23.031512246822 12.1731211013733 15.5308024238464 637.195877239249
"4" "Vertebrae4" 74838141 51625686.9460573 55056159.1182922 7652082.27342259 3432744 1550115 1657719 227115 284.952934961312 422.511571696498 403.621597038656 383.248702725684 95.6489099900326 96.6705721158908 95.3658861967518 79.5222391665947 67.3370149928303 83.7388379470082 65.8538969167612 59.7892890162745 17.9688987824808 17.4748025178939 12.8921306204 13.2259456088228 602.062579385051
"5" "Vertebrae5" 79413075 57484930.9567626 57318816.8387652 9841654.95561208 3589299 1675800 1670067 269451 286.539785384988 430.963490039346 405.185382347488 386.265478342349 101.731404792549 106.536951578292 97.719731445712 75.6866210582592 70.7479850852953 89.4713507294414 67.5982714526989 63.7228323242624 20.7673697670769 20.237983389067 13.9197764951686 17.4531938860917 678.71071479744
"6" "Vertebrae6" 67068162 53369827.9455404 42608216.5084972 9786824.72177543 3089205 1599066 1233918 268128 276.372067611581 421.234264320433 376.558571319511 399.069592180574 91.553924973227 97.5947009494409 81.959017337746 75.0549531548296 66.447341782218 82.95159026517 61.1735053464127 63.25363595034 18.0730310901545 17.7314768894122 10.79826722212 13.3385607233685 637.945593794353
"7" "Vertebrae7" 62817363 53899187.5475678 38612423.2893401 8222773.29261748 2884140 1608327 1069866 215208 276.939918474848 423.126264270474 382.611377189707 370.520282309513 95.5059040940164 100.989586648932 86.6580878403924 67.6156370521699 67.7457347455048 84.5261916867287 61.3268103106958 60.1746120948524 19.444440435366 19.7299053476542 10.0369842960904 11.8565004642132 706.303181478601
"8" "Vertebrae8" 49777875 41860966.9115703 30195079.5942213 6764321.5898432 2319219 1290366 862596 167580 273.348852394894 413.8970375997 387.838386828441 348.642855784196 92.2983642946035 95.1642351139656 89.222028441168 49.2770797833325 64.9205558520159 77.0705244488977 62.2868488432408 56.175076255642 16.5894200638012 15.6845771276561 13.3613990543563 9.0265044213519 679.317738226571
"9" "Vertebrae9" 43897140 43613257.8587312 19529465.3465903 5567525.49785784 2036979 1324764 584325 136710 267.111961751972 406.274158539235 363.850999414193 346.360010516635 86.1562638808589 91.8372769454663 67.7034299806758 46.8935231308635 65.7669300662938 80.1197826747256 57.8358512569078 54.0598627072783 18.4178937042078 15.6729135674047 12.6846241465137 8.69656217607156 704.410797302168
"10" "Vertebrae10" 40952142 43045682.6314576 16996589.6231787 3588423.84213009 1904679 1311093 503622 89964 267.749654783831 398.589973826908 360.014136059803 342.029412193633 85.3381718943208 88.3576421994969 75.7545106779186 44.7228878044035 65.2270723299328 77.0572779786961 56.7407201197567 50.199460802439 17.8364234790964 15.4083091925984 14.1114541817316 7.21565125235003 711.887155267025
"11" "Vertebrae11" 33413688 40610340.1177261 7221564.41891668 4024450.51473238 1558494 1232154 233730 93933 274.931240885732 403.283766603217 391.786162779521 353.219723646183 88.4445129550417 89.4050289105281 87.7947344186973 50.4586954859712 68.2335924539909 76.1320998068211 70.8933748595184 51.3460861148823 17.0611097195453 16.0112345189128 15.6606095186838 8.75731555490913 685.063461061058
"12" "Vertebrae12" 33006204 41994412.6141533 6180827.1130493 3821409.96270431 1543941 1263024 187425 93933 271.04535858031 398.033625361356 365.259754236386 348.434994932551 84.8692347414455 87.1410594612843 66.8309021424075 46.695963785426 66.5472975607535 75.4960327555875 61.2208541325978 52.7348128591662 17.0081983558304 16.0305274610911 10.9059660992342 7.42292857762004 663.082317469975
"13" "Vertebrae13" 32895072 38813146.5637743 8073631.43663319 4143808.54917542 1532475 1188054 239022 106722 273.468064366521 394.822506463507 407.555521095669 360.627696333532 86.4632423683559 86.1517323138998 92.5713721527146 58.1586231032295 66.9325893488372 72.8423708020104 73.206735156797 54.6198928575143 15.728604086287 14.3015347389477 17.451760652598 8.58035838862494 678.213903270997
"14" "Vertebrae14" 32441283 38977956.1164927 8021266.1013359 4181101.07052747 1518804 1186731 226233 113778 269.355234422253 394.145451755143 377.000094870824 355.656802245676 84.4306251129967 87.2445331144474 71.5878316072833 49.9534816851795 66.824209328774 74.8201812580092 69.5446636431074 53.5248471132671 17.6141790652127 17.0080584640056 13.6900417609896 7.83637465035552 649.22559264434
"15" "Vertebrae15" 33395166 38136497.9555835 8307187.68226619 5683588.19593698 1567755 1178793 236817 152145 276.037696111746 396.788465184594 398.521899100544 436.20925935044 89.7928685779369 90.2240591399372 83.376538323762 94.7067280612096 64.7080033557324 71.2288968233252 67.5808254260261 65.6837418431235 14.7801532457206 15.0652052383404 11.7075554087493 12.1362752214064 634.450894067136
"16" "Vertebrae16" 31209570 36865586.1809318 7275742.28830676 4742261.0075453 1456623 1132929 199773 124803 271.632620152686 399.692388489339 381.426076276433 377.847762742681 84.3024552884906 87.5075264223512 68.9941626598073 58.3151286378508 66.3033280313769 74.154083296918 63.2543132998817 57.3336348020049 17.1783402411968 17.0401765329913 7.95505899704611 8.92496708940389 622.549986947444
"17" "Vertebrae17" 29255499 23476635 3435831 2500470 1363572 1088388 163611 119070 268.015677994513 276.568202935755 231.688706537046 236.57548972168 86.8416785968805 90.9516014298891 54.1010363317922 58.48388310662 66.1255936751641 70.6091667477836 51.1423934034979 55.560140616689 18.1209878837244 18.141278972366 8.76689069427243 9.92396712924182 529.676554057254
"18" "Vertebrae18" 27838566 22532013 2935737 2370816 1297422 1044729 139797 112896 266.412559186559 274.241224705707 229.59384886309 237.601574672699 83.8972233773523 87.1285748504693 57.3899033454275 57.9738962303245 64.9479131291315 69.4061190458733 50.5121729726605 52.0313165937701 18.3548510221145 18.3774440876775 9.46837409437807 8.55283027050031 516.711042250949
"19" "Vertebrae19" 26310501 21717045 2694951 2065203 1241415 1022679 128331 98343 262.369460189352 269.894681619178 231.225465057688 220.888024434864 82.0286571934903 84.7909690284018 61.612903432811 43.0986994211165 62.6573717296499 66.8873501636293 48.5342963517881 49.4769844105499 15.3532304109903 14.4069402524825 9.18809084412571 8.51024010147912 507.622950653477
"20" "Vertebrae20" 24337908 20235285 1879983 2222640 1148364 953001 89523 105840 261.883927047938 269.629908595202 222.74319562399 224.469755374146 81.8522995182025 84.7177809617231 51.0460865959812 50.9809801326608 62.0886567734955 66.0453682512134 47.2732009014613 49.7798324941409 15.7282262545754 15.1625784233609 7.95348791294793 8.65698428669977 516.227040052326
"21" "Vertebrae21" 22281966 18873918 1722546 1796634 1051785 889497 82026 85554 257.607042063116 266.689288120199 205.841490021736 209.550787795234 83.1689005621002 85.5416327500803 44.2602952681619 39.4767618142083 61.056082736295 65.1686819651988 44.0048551178333 47.8773542578156 15.126173835534 14.0273616050677 5.56025385800616 8.23624984966311 485.726667077445
"22" "Vertebrae22" 21550347 18605349 1528065 1565109 1018269 878031 72765 74529 264.001705158072 272.588879710371 208.022427965199 210.937545046112 84.5998886138373 86.6774890150896 41.0628819178054 35.5477369459597 61.9230996026472 65.8998252495786 45.1858646207386 46.0912363135209 16.1169130007639 15.1601727359578 6.73557742142226 7.27640198962497 485.55610378951
"23" "Vertebrae23" 21457737 19179531 926100 1352106 1000629 892143 44100 64386 276.228462099723 284.59923587403 198.32621793457 210.847310934825 103.741720332935 105.820499104962 35.7613937791911 40.9432309546676 64.3318621076812 67.8330575841698 43.6781641739358 47.597635731101 17.6793519630656 16.8939708112801 5.14430045214686 8.13643728909112 455.038676940904
"24" "Vertebrae24" 20865033 17799642 1352106 1861461 979461 833490 64386 88641 277.060747856049 287.516483260362 211.824786746508 223.55260985235 106.989521686756 110.676803987194 45.7330933474323 58.9242023265757 62.5658949087594 65.7756586379565 50.1039043619663 49.6812117946604 15.3479701892234 14.7681362528268 8.68914531099387 10.9302674962487 460.756485871236
"25" "Vertebrae25" 23597028 18114516 2870910 2778300 1113084 853776 136269 130977 279.243668623848 280.738058282208 273.088524304593 272.375015031738 101.719846719411 103.059255897414 94.5859900112994 98.6036471086093 64.2693518689778 64.6340328561966 62.3224364229741 62.4405707656726 16.6469083488018 16.5739434062829 14.4532062888034 18.9342357913712 437.249446613483
