# Supplementary material for: MicroCT-based phenomics in the zebrafish skeleton reveals virtues of deep phenotyping in a distributed organ system
Source: eLife. 2017 Sep 8;6:e26014. doi: 10.7554/eLife.26014 (PMC5606849; doi:10.7554/eLife.26014)
Supplement: Figure 7—source data 1. — See legend for Figure 2—source data 1 for a listing of phenotypic measures and their abbreviations. [file elife-26014-fig7-data1.zip › Figure 7--Source Data/ab young_03.txt]

Row	VertebralVolumes	CentrumVolumes	HaemalVolumes	NeuralVolumes	VertebralSAs	CentrumSAs	HaemalSAs	NeuralSAs	VertebralTMDs	CentrumTMDs	HaemalTMDs	NeuralTMDs	VertebralISs	CentrumISs	HaemalISs	NeuralISs	VertebralMTs	CentrumMTs	HaemalMTs	NeuralMTs	VertebralTSs	CentrumTSs	HaemalTSs	NeuralTSs	CentrumLength
Vertebrae1	88766685	34830621	47879370	6695703	3869334	1377684	2211615	312669	290.353543769027	289.801101700766	295.28531885337	253.704896143997	117.546624760534	111.085018042468	123.240294893125	100.770270279629	79.8218337055895	97.5450602473177	70.3471863669881	73.5147108301892	25.9540931750549	31.7791543154262	15.6261881258657	19.0026763534467	444.558078386228
Vertebrae2	87673887	37405179	44776935	5491773	3896676	1518363	2125179	257544	266.300034103508	273.942639249616	261.833518076253	250.662804435125	93.7706214024467	95.9982631972378	92.0940656430898	87.6200693137007	71.8230776408103	91.6396987468245	59.7102636742232	68.6825558732052	24.7630859592948	27.1164742464536	13.2896314253657	17.7092653896662	507.92435031848
Vertebrae3	85747599	37858968	40192740	7973721	3868893	1609209	1912176	362061	257.908983263566	266.55015804564	248.513785331199	263.837806219546	93.5736744358479	94.5080305835483	88.7901756714614	107.270970243413	69.142966812675	85.4938390741431	56.8228752939306	74.5914241698374	21.8731164270831	21.5726324957722	12.4595515130272	20.4033492487601	525.172548721434
Vertebrae4	84830760	38664675	41229972	5250987	3852135	1656837	1961568	248724	256.592070666584	275.06018435272	241.166933078159	240.017510455419	95.3067211524649	102.075149447138	85.6193108975944	90.9280593185882	67.4465402251463	84.3318600370787	56.410912083857	59.9850553755947	21.3832289273673	21.8586423435555	11.7494974617779	15.8600505891531	546.933803616712
Vertebrae5	83302695	42545034	38803590	1954071	3766140	1829709	1843380	93051	259.246978152115	270.279569739243	250.080329064388	201.069413821831	97.1327265489371	101.482405154622	91.9566921997697	49.1223956661016	70.301125047623	85.1721589542306	59.0498857871081	51.0534932521841	21.8313320205425	22.0644740012524	12.5196982179884	10.183601698882	578.434925473271
Vertebrae6	76162464	38849895	34349049	3139479	3453471	1680651	1631700	149499	256.190197551861	273.038155729884	242.773438451286	192.482060302735	95.518020227011	102.983415555314	84.982232211249	43.1697362927373	70.0150076103558	85.0092375265084	59.5631617064088	49.2549716603607	21.8815972693237	21.8866736858485	13.2896191353435	8.7132572605071	568.895850878561
Vertebrae7	72087624	37747836	32191236	2278206	3255903	1621998	1531593	108486	256.882185157956	266.257696323204	250.035876755129	196.30987780464	93.5963981493273	97.7868235093713	88.7249042808258	45.8167207261746	69.9041350802577	84.3566993642053	58.5712920841468	50.9940341234207	21.8139863286244	22.4580282148588	11.7889583206345	9.24096017591998	567.111173101419
Vertebrae8	64271340	37025478	24995439	2167074	2896488	1599066	1190259	103194	247.835016012318	260.202073088302	235.820370888958	177.556222121018	85.5272930200897	89.2664621120289	78.1777305442103	30.6243752646794	68.4187374567677	81.8105532769488	56.3422129583335	45.2898957267652	22.6650057077704	23.2493246555983	11.5447069428143	6.81770622461916	582.286136241119
Vertebrae9	51843078	30524256	18642393	2648646	2402568	1387386	887733	126126	241.174580984036	256.123068109975	225.015451062721	183.335167535955	79.310480129277	85.3945910020609	65.4226636221336	34.1950462593269	64.532339344733	75.3989489344618	54.0961496957305	46.9737775695895	17.8814411196385	17.1577830825056	9.38264504264809	7.8657630278422	641.908730755297
Vertebrae10	33534081	29023974	2657907	1889244	1522332	1308447	126567	89964	251.853177182379	257.915003451466	230.55527829139	187.07248982149	89.7770706856174	89.7010846135889	96.2184361760793	34.8239387734249	72.2060668903935	77.6264731773943	52.8582040081232	46.14353475176	20.5059310329029	18.2673367151738	14.9666901249643	7.41680418542589	566.30989776867
Vertebrae11	33330339	28922103	2935737	1528065	1526301	1316385	139797	72765	249.075478838048	256.12777299073	209.647546773339	190.107996439986	85.251284040062	86.5533565192486	64.0310197850724	39.8897212061973	71.210349273291	75.6202935630786	53.6901345060361	47.4781776251887	18.4207418303733	16.7223413535422	11.9604055812495	8.57537958918463	564.732244688563
Vertebrae12	33367383	28218267	3584007	1583631	1538649	1293453	170667	75411	255.986802871183	260.926053488991	244.867834211483	192.957805240029	89.7003832167415	90.6436086292505	85.2324524090068	45.4108398320707	72.7878470140872	78.0724755854287	56.6455132953246	46.9602927008936	20.8814966379716	19.8059397627703	10.5885798322877	7.86239622141153	528.397082753517
Vertebrae13	33672996	28338660	3713661	1713285	1540413	1286397	176841	81585	254.5286329388	259.719358857996	237.118500982651	203.655884840847	85.6100687605567	86.4172107461438	82.9913641637279	47.0851614009715	73.8844937892683	79.1253479842964	57.9250978877093	48.6260106018611	19.4765233890825	17.7662306069656	12.1580715235494	8.74053760591322	553.589048236654
Vertebrae14	30070467	24884307	3621051	1574370	1416492	1169532	172431	74970	243.575746817525	247.901961251421	237.519503924982	188.647811361156	80.8521964848511	81.4917361945593	81.0153009676415	38.5530278032649	64.8397385587652	69.144075249071	54.076841223849	42.9174871879949	16.4072555824593	15.5213538284293	9.39063035821047	3.89235715053266	515.420795452909
Vertebrae15	30561300	25226964	3472875	1981854	1431486	1177470	165375	94374	241.221419288219	246.325128158771	226.463463246094	202.305504111602	78.1581460982197	80.5763972358512	64.7885954513348	48.0383874238392	65.7477338627131	70.8751041810453	49.6104805066659	49.0738549107438	16.5073427957179	14.9991943216673	8.44097309662903	8.35344201198421	525.173802632493
Vertebrae16	28690578	23328459	3343221	2018898	1342404	1087065	159201	96138	245.394850112945	250.725120607698	228.280024889494	212.144852541302	78.1915328333459	80.5148887762703	63.4024861408937	58.6330944434863	65.7440431747098	70.9600347922315	49.2630076980801	50.7623582610768	17.3308707811342	16.286999187903	8.48959345684495	8.31920251844577	515.578066477831
Vertebrae17	25606665	21624435	2398599	1583631	1206576	1016946	114219	75411	242.408267334426	248.626371121667	211.938500781438	203.650356188322	77.7637297701043	80.2610377327301	52.9574291964161	46.5291451754611	63.9612548348594	68.1834535599892	48.0754330951771	48.2104478384597	15.8520951601457	14.689505572955	8.18682641713566	8.18837717637208	484.206009563762
Vertebrae18	23708160	21587391	1685502	435267	1114407	1013418	80262	20727	237.673279663181	241.553957462974	200.327284777966	189.824580041764	74.7182194665985	75.8798487187578	46.6866795215532	41.6480625563343	64.7576930747713	67.7000731426041	44.2071306936669	47.9223722904286	15.7433620498613	14.5649544562595	5.39487913029431	8.27298236331342	505.632423358591
Vertebrae19	22698711	20383461	1518804	898317	1057959	947709	72324	42777	242.179662990313	248.917532653836	186.547652901998	178.891663443339	79.7879827224088	80.7816334376304	34.4390367521849	29.1261533951084	69.1869216157519	74.0501696850975	44.8766937536652	43.1204827235917	20.1700916868931	18.1926553568013	7.83641815071765	4.27779775280965	474.51437283889
Vertebrae20	23541462	21365127	1407672	852012	1098090	994455	67032	40572	241.449638082653	247.284755396492	190.80446383667	171.714094976011	80.2934600370541	81.2404636010932	38.7000628670628	29.3744952710633	67.761360202035	71.2013626273259	48.2192850448553	43.4986154229453	16.7592072296452	15.2275188040569	8.67752258616819	4.36800197501156	495.250597302844
