# Supplementary material for: MicroCT-based phenomics in the zebrafish skeleton reveals virtues of deep phenotyping in a distributed organ system
Source: eLife. 2017 Sep 8;6:e26014. doi: 10.7554/eLife.26014 (PMC5606849; doi:10.7554/eLife.26014)
Supplement: Figure 7—source data 1. — See legend for Figure 2—source data 1 for a listing of phenotypic measures and their abbreviations. [file elife-26014-fig7-data1.zip › Figure 7--Source Data/ab young_03_si.txt]

"Row" "VertebralVolumes" "CentrumVolumes" "HaemalVolumes" "NeuralVolumes" "VertebralSAs" "CentrumSAs" "HaemalSAs" "NeuralSAs" "VertebralTMDs" "CentrumTMDs" "HaemalTMDs" "NeuralTMDs" "VertebralISs" "CentrumISs" "HaemalISs" "NeuralISs" "VertebralMTs" "CentrumMTs" "HaemalMTs" "NeuralMTs" "VertebralTSs" "CentrumTSs" "HaemalTSs" "NeuralTSs" "CentrumLength"
"1" "Vertebrae1" 88766685 52937952.4439357 74929210.7672081 9951865.62819031 3869334 1377684 2211615 312669 290.353543769027 429.144178056586 424.458525334487 389.092856585017 117.546624760534 111.085018042468 123.240294893125 100.770270279629 79.8218337055895 103.116462788988 76.8699929970826 80.1960382853154 25.9540931750549 31.7791543154262 15.6261881258657 19.0026763534467 526.4841981339
"2" "Vertebrae2" 87673887 55890419.1970125 71671517.1949261 8534746.6638851 3896676 1518363 2125179 257544 266.300034103508 407.655569859931 386.630484538288 382.977936753135 93.7706214024467 95.9982631972378 92.0940656430898 87.6200693137007 71.8230776408103 97.8198189458763 65.2685334138996 72.8869580309111 24.7630859592948 27.1164742464536 13.2896314253657 17.7092653896662 597.630030116122
"3" "Vertebrae3" 85747599 57756082.0504019 66045483.7112289 12659742.0798654 3868893 1609209 1912176 362061 257.908983263566 393.730339795734 371.535391686483 407.027046683474 93.5736744358479 94.5080305835483 88.7901756714614 107.270970243413 69.142966812675 90.8949828587641 63.1973451743277 80.0314484288819 21.8731164270831 21.5726324957722 12.4595515130272 20.4033492487601 639.004673332148
"4" "Vertebrae4" 84830760 58735562.8089798 67678343.8592985 8783083.89652706 3852135 1656837 1961568 248724 256.592070666584 407.020242228906 360.327288571595 372.489135867854 95.3067211524649 102.075149447138 85.6193108975944 90.9280593185882 67.4465402251463 89.3690217362432 62.7756505734382 64.8463673223294 21.3832289273673 21.8586423435555 11.7494974617779 15.8600505891531 661.402039178422
"5" "Vertebrae5" 83302695 65299422.7071804 65657783.8757402 3537027.51075039 3766140 1829709 1843380 93051 259.246978152115 402.965705321745 375.564843747184 322.896622575416 97.1327265489371 101.482405154622 91.9566921997697 49.1223956661016 70.301125047623 90.5363951234669 66.0347321929051 54.6712168532434 21.8313320205425 22.0644740012524 12.5196982179884 10.183601698882 699.83308129976
"6" "Vertebrae6" 76162464 60086536.6034819 58988272.0069037 5708749.75965196 3453471 1680651 1631700 149499 256.190197551861 407.960912009393 363.751312413461 309.62121965715 95.518020227011 102.983415555314 84.982232211249 43.1697362927373 70.0150076103558 90.949327696379 65.5285445521391 52.3895847181725 21.8815972693237 21.8866736858485 13.2896191353435 8.7132572605071 687.918615542458
"7" "Vertebrae7" 72087624 58517387.8761692 58028199.4754209 4369569.23843346 3255903 1621998 1531593 108486 256.882185157956 401.275773564939 376.023798915023 316.046567974851 93.5963981493273 97.7868235093713 88.7249042808258 45.8167207261746 69.9041350802577 90.6077891222769 64.3533378781536 53.8877238293083 21.8139863286244 22.4580282148588 11.7889583206345 9.24096017591998 691.105858301792
"8" "Vertebrae8" 64271340 57339340.9621131 43222904.1761642 4412273.40364091 2896488 1599066 1190259 103194 247.835016012318 388.555320582495 358.534093749194 294.278597399579 85.5272930200897 89.2664621120289 78.1777305442103 30.6243752646794 68.4187374567677 86.4309138149656 61.2199688003048 49.5699427292407 22.6650057077704 23.2493246555983 11.5447069428143 6.81770622461916 707.411412970668
"9" "Vertebrae9" 51843078 47742378.4261071 30859496.202128 5445184.25021155 2402568 1387386 887733 126126 241.174580984036 381.287927346125 348.186390944186 304.852205130479 79.310480129277 85.3945910020609 65.4226636221336 34.1950462593269 64.532339344733 79.8207962504991 59.0751636302364 52.3325449397657 17.8814411196385 17.1577830825056 9.38264504264809 7.8657630278422 776.420704984082
"10" "Vertebrae10" 33534081 45562653.4446017 4432700.47859708 3797120.12622389 1522332 1308447 126567 89964 251.853177182379 381.805732102643 343.26236534082 309.057634809583 89.7770706856174 89.7010846135889 96.2184361760793 34.8239387734249 72.2060668903935 81.8494413261104 55.6431634456806 50.8501050286167 20.5059310329029 18.2673367151738 14.9666901249643 7.41680418542589 693.269776426978
"11" "Vertebrae11" 33330339 46081719.4665169 4405457.75418301 3319692.44822267 1526301 1316385 139797 72765 249.075478838048 380.847576895773 315.835332575837 316.159431240473 85.251284040062 86.5533565192486 64.0310197850724 39.8897212061973 71.210349273291 80.9803004049658 58.2760155532762 53.4924644021557 18.4207418303733 16.7223413535422 11.9604055812495 8.57537958918463 691.078310903294
"12" "Vertebrae12" 33367383 45435271.3516269 5856517.16675176 3251965.57611823 1538649 1293453 170667 75411 255.986802871183 384.201421553242 382.597372915571 318.517678828358 89.7003832167415 90.6436086292505 85.2324524090068 45.4108398320707 72.7878470140872 83.3316107744205 64.2384877472376 53.3524550810429 20.8814966379716 19.8059397627703 10.5885798322877 7.86239622141153 651.059160295496
"13" "Vertebrae13" 33672996 44715894.6758961 6046466.51661892 3344079.80704285 1540413 1286397 176841 81585 254.5286329388 380.600594580041 370.368667612916 334.055284741299 85.6100687605567 86.4172107461438 82.9913641637279 47.0851614009715 73.8844937892683 83.1351364197527 65.1506396592744 55.4504945414899 19.4765233890825 17.7662306069656 12.1580715235494 8.74053760591322 672.172593283601
"14" "Vertebrae14" 30070467 39587333.9837597 6361953.13971076 2894231.80744294 1416492 1169532 172431 74970 243.575746817525 363.365202728813 379.941222969577 300.933650912461 80.8521964848511 81.4917361945593 81.0153009676415 38.5530278032649 64.8397385587652 72.9501833978998 64.2547939602118 48.8697279599501 16.4072555824593 15.5213538284293 9.39063035821047 3.89235715053266 634.618117845744
"15" "Vertebrae15" 30561300 39598277.8451779 6044891.58655294 3697357.46378719 1431486 1177470 165375 94374 241.221419288219 363.038350562249 354.114218960314 327.205231410867 78.1581460982197 80.5763972358512 64.7885954513348 48.0383874238392 65.7477338627131 75.4589677960459 57.6267998839378 56.6650074358556 16.5073427957179 14.9991943216673 8.44097309662903 8.35344201198421 629.053208783947
"16" "Vertebrae16" 28690578 36532408.8386148 6086348.30448883 3849010.55293843 1342404 1087065 159201 96138 245.394850112945 370.910843328744 361.722608691667 350.141927307519 78.1915328333459 80.5148887762703 63.4024861408937 58.6330944434863 65.7440431747098 74.2497263932894 57.0140799018749 58.5930865950012 17.3308707811342 16.286999187903 8.48959345684495 8.31920251844577 631.395765280617
"17" "Vertebrae17" 25606665 21624435 2398599 1583631 1206576 1016946 114219 75411 242.408267334426 248.626371121667 211.938500781438 203.650356188322 77.7637297701043 80.2610377327301 52.9574291964161 46.5291451754611 63.9612548348594 68.1834535599892 48.0754330951771 48.2104478384597 15.8520951601457 14.689505572955 8.18682641713566 8.18837717637208 484.206009563762
"18" "Vertebrae18" 23708160 21587391 1685502 435267 1114407 1013418 80262 20727 237.673279663181 241.553957462974 200.327284777966 189.824580041764 74.7182194665985 75.8798487187578 46.6866795215532 41.6480625563343 64.7576930747713 67.7000731426041 44.2071306936669 47.9223722904286 15.7433620498613 14.5649544562595 5.39487913029431 8.27298236331342 505.632423358591
"19" "Vertebrae19" 22698711 20383461 1518804 898317 1057959 947709 72324 42777 242.179662990313 248.917532653836 186.547652901998 178.891663443339 79.7879827224088 80.7816334376304 34.4390367521849 29.1261533951084 69.1869216157519 74.0501696850975 44.8766937536652 43.1204827235917 20.1700916868931 18.1926553568013 7.83641815071765 4.27779775280965 474.51437283889
"20" "Vertebrae20" 23541462 21365127 1407672 852012 1098090 994455 67032 40572 241.449638082653 247.284755396492 190.80446383667 171.714094976011 80.2934600370541 81.2404636010932 38.7000628670628 29.3744952710633 67.761360202035 71.2013626273259 48.2192850448553 43.4986154229453 16.7592072296452 15.2275188040569 8.67752258616819 4.36800197501156 495.250597302844
