# Supplementary material for: MicroCT-based phenomics in the zebrafish skeleton reveals virtues of deep phenotyping in a distributed organ system
Source: eLife. 2017 Sep 8;6:e26014. doi: 10.7554/eLife.26014 (PMC5606849; doi:10.7554/eLife.26014)
Supplement: Figure 7—source data 1. — See legend for Figure 2—source data 1 for a listing of phenotypic measures and their abbreviations. [file elife-26014-fig7-data1.zip › Figure 7--Source Data/ab young_04.txt]

Row	VertebralVolumes	CentrumVolumes	HaemalVolumes	NeuralVolumes	VertebralSAs	CentrumSAs	HaemalSAs	NeuralSAs	VertebralTMDs	CentrumTMDs	HaemalTMDs	NeuralTMDs	VertebralISs	CentrumISs	HaemalISs	NeuralISs	VertebralMTs	CentrumMTs	HaemalMTs	NeuralMTs	VertebralTSs	CentrumTSs	HaemalTSs	NeuralTSs	CentrumLength
Vertebrae1	75004839	27106947	42322770	5676993	3221505	1064574	1896300	269451	318.09392048609	309.570683673156	331.993173771444	253.494863972251	126.759229939999	112.870271606236	136.460267542609	83.5236532070697	81.6445439569408	94.9517924761145	77.5480332200242	60.6718038671775	24.806951971319	31.0811796316549	17.797932836143	12.8589239079845	392.454649990966
Vertebrae2	58316517	28625751	24726870	5223204	2632329	1223775	1177029	244755	265.471230254851	281.809090198943	248.962320562401	252.707865000624	86.9111244949336	90.6149912080296	76.1502423903329	96.464622147907	68.0351112253171	85.367711707818	54.9665299437263	60.7283998639495	23.4788686326489	24.8235204742467	10.4129504522931	17.614103503319	475.201806447919
Vertebrae3	60566940	29051757	27940437	3574746	2759337	1262142	1327851	169785	268.000294632938	283.150726140449	257.086666354929	230.175198455969	92.2579266815149	96.3483218090864	87.298787717841	70.7756675259923	67.085707393274	83.5526361619106	56.4754530165086	55.5699371355809	21.2975116049249	22.0521641474353	11.7325476597711	12.7564170507142	466.797756281582
Vertebrae4	68837013	32154192	32663547	4361931	3124044	1395324	1539531	207270	279.421222597555	286.783017302342	277.579982111975	236.955377066643	99.5091886317832	100.244744522091	100.366421950943	72.8582942523843	70.3857880120525	83.4591762452683	62.8167683908196	55.7017247886658	19.3720984835159	19.1869353209964	13.8705368563017	13.0859096745156	519.989466213819
Vertebrae5	60455808	30811347	27088425	2843127	2799909	1391355	1289484	134946	268.49236629531	278.062600783627	261.564971788612	230.175573383741	92.0431662449212	94.6746365850678	89.246745213858	71.7868509592247	65.6928101834735	77.7821135292349	56.7383793243351	53.0785059637696	17.7568712860948	16.8556314980505	11.5063342674281	13.625406425044	542.174825166266
Vertebrae6	60381720	32209758	25032483	3139479	2751840	1412964	1190259	149499	272.750994543569	280.375277228559	271.103139056376	207.668098388672	96.8639749073379	96.9040602891622	98.1257578637853	50.2318901377065	67.9308158920026	79.2985866324601	59.6175746402786	48.3619828019599	19.5296702505944	19.7745709502285	12.7600167789316	8.28188661448521	529.619912232657
Vertebrae7	49453740	30357558	16808715	2287467	2276883	1367541	800415	108927	259.958090774365	271.376216799705	246.797734095752	205.129873206011	86.9661403645276	90.6940244032836	79.3346938353974	46.1199092401244	65.1122390240058	76.5674813351733	53.2851259223953	46.7232822377631	19.9960735443711	19.8260605243264	9.80748363464963	8.85433554177276	560.71694681526
Vertebrae8	42230160	27588519	12557916	2083725	1933344	1236123	597996	99225	258.611702009823	273.910456458146	231.653434387207	218.524685986328	88.2928129905513	94.6115203138721	67.6759409153754	53.1558393609434	65.7171175553129	77.3066586677133	51.1271641830783	49.439213667879	21.2964158195537	20.8013381000232	9.45542530731623	8.7790939981434	574.086919422243
Vertebrae9	35089929	24143427	9714789	1213191	1649340	1128519	462609	57771	251.015131101776	263.857950850756	226.604534019798	191.213382791999	79.4826727516579	83.5075949694092	62.7475329509213	28.5575406570994	61.4607090001612	69.0414057662557	51.0522424131469	43.3280128704682	15.942409548016	14.5658296998251	10.2636784447273	4.62538844231724	561.340284431398
Vertebrae10	34441659	24643521	7982982	1796634	1613619	1152333	374850	85554	257.431105626762	263.850190759153	249.593925295518	204.341136746436	85.0065117320954	84.1128490856055	90.4888247764943	38.5693851041845	63.6831539562932	68.4602422525243	57.6241077583908	44.4304588489673	16.7193590668251	14.537261468737	17.7399115233886	6.03676038249019	563.43493405202
Vertebrae11	28097874	23087673	4223016	833490	1323882	1085742	201096	39690	254.293283784669	258.36141796875	241.942287573563	200.982064990235	82.0016004792493	83.765920797807	73.0201127542976	39.4647235671737	64.4844213768946	67.5954555677399	56.4447989884801	43.9953512376355	14.4433742307069	13.3158490322127	13.2155338658495	5.55357377965315	563.444973356594
Vertebrae12	28097874	22791321	4130406	1240974	1310652	1060164	194922	59094	257.682855426746	261.13591634518	251.961790897387	210.748526290666	82.9023004342393	83.1098787935603	85.5423959055129	46.1264283097507	65.2026399868705	68.311250697541	60.4880418609828	42.7491517580297	15.6243615168974	14.3105745893069	15.5780070111424	3.53576717407706	533.462221146953
Vertebrae13	26560548	21744828	3213567	1694763	1248471	1020915	151263	80703	251.578108287604	258.846867263924	225.613332532899	203.983406153944	80.6844635029639	83.0992989776915	60.2260645161795	51.4330308222785	64.4992362045666	68.6030725481437	54.8786636533556	46.0836396053547	16.1168960229478	14.6904972454746	14.8894682432857	7.32139026936653	543.946191339517
Vertebrae14	26653158	20661291	4139667	1917027	1249353	967995	193158	91287	253.116115520337	256.937950069576	253.618954588205	209.905880148183	80.1544561441259	81.5787724587677	80.0305141694366	42.9728272895951	63.7763127026111	67.3344799076779	59.2933297504324	45.8491550916579	15.6166609908186	14.5619111594342	15.1383615849206	7.19099788447688	494.645051850209
Vertebrae15	27292167	20929860	3963708	2407860	1288161	988722	185220	114660	256.702513180363	260.35485769043	260.432346422998	218.409411683068	81.0220496949761	80.774959330331	90.4504464743987	52.0078525305038	63.7675742759365	66.7694166812688	60.6166737416127	49.8665746706635	14.3516051267857	13.1843888288088	15.932188419267	8.4290466773078	521.487514506608
Vertebrae16	26801334	20689074	4306365	1917027	1264788	978138	200655	91287	256.743095279127	255.629044546157	281.146258971774	211.537912587041	84.4764662883911	79.2013758195473	109.334610402896	46.0688806178887	63.3542265290196	65.6748363417327	62.3858319933017	47.2931459172511	15.4791850926081	14.9066897652575	15.5855401468704	7.77724825898399	495.628531812888
Vertebrae17	25736319	20596464	3269133	2009637	1213632	969759	154791	95697	254.119506268941	255.122192204208	270.046931933871	213.673043664045	80.1570439077166	79.1867481030162	91.174678054303	53.7087395534517	62.7656563880588	65.2801242823497	61.4875703812847	46.421609098225	15.6722414294498	14.68855961783	17.5795854583808	7.33341574778731	511.571632326339
Vertebrae18	22504230	17197677	3667356	1722546	1064574	811881	174636	82026	247.442930192962	251.789008243986	245.792146145907	205.346742140247	78.9328141099011	80.9539709557725	76.9143787015996	41.6476688006666	60.6206045591047	64.1384716196555	55.7016236344322	44.9916282457726	13.5385735289757	12.883987096799	10.9371571343936	6.57085429320799	488.447864915125
Vertebrae19	21216951	17225460	2417121	1704024	1001952	811881	115101	81144	242.950100260062	250.350200089387	220.543925133014	198.964210713262	74.1252712152717	76.9995116524667	54.0310585525103	37.6783637327061	60.624698389057	65.1261022923842	50.5827625761937	43.8582397402979	15.5914468119265	14.8077210217236	10.0782489637124	5.37847169839286	486.52971885057
Vertebrae20	19772235	16586451	2139291	1055754	936684	784980	101871	50274	246.794564889948	254.620418068124	213.433271550959	190.72075546104	77.031421594281	79.4653406585481	48.5128732630159	29.7099301770801	60.0408431236249	63.4777406915169	49.7775245675145	43.8727614926887	14.3046780500111	13.7515237511337	8.53443600391243	5.3996047467355	455.875660076206
Vertebrae21	18457173	15975225	2120769	500094	869652	752346	100989	23814	241.641685647937	245.866027087296	220.676075785941	187.780521809896	72.6375604174935	73.7329229045519	59.9761945058111	37.3759237599185	66.5005036458075	69.849163090014	53.4123729568216	51.2101904110736	17.9959080670102	17.3540895115804	13.192170400653	14.1690244027376	484.911100240895
Vertebrae22	17864469	15113952	1268757	1500282	846720	715743	60417	71442	241.07127549542	248.719975531634	201.213138785926	197.021635999892	75.7575834282797	78.3784191249521	39.8750422661566	36.008508712752	60.1790938193563	64.3082661723903	46.2968106932439	45.6066886128449	15.0324787978239	14.0837538445809	8.45732000380355	7.05964189331796	484.144769314409
