# Supplementary material for: MicroCT-based phenomics in the zebrafish skeleton reveals virtues of deep phenotyping in a distributed organ system
Source: eLife. 2017 Sep 8;6:e26014. doi: 10.7554/eLife.26014 (PMC5606849; doi:10.7554/eLife.26014)
Supplement: Figure 7—source data 1. — See legend for Figure 2—source data 1 for a listing of phenotypic measures and their abbreviations. [file elife-26014-fig7-data1.zip › Figure 7--Source Data/ab young_04_si.txt]

"Row" "VertebralVolumes" "CentrumVolumes" "HaemalVolumes" "NeuralVolumes" "VertebralSAs" "CentrumSAs" "HaemalSAs" "NeuralSAs" "VertebralTMDs" "CentrumTMDs" "HaemalTMDs" "NeuralTMDs" "VertebralISs" "CentrumISs" "HaemalISs" "NeuralISs" "VertebralMTs" "CentrumMTs" "HaemalMTs" "NeuralMTs" "VertebralTSs" "CentrumTSs" "HaemalTSs" "NeuralTSs" "CentrumLength"
"1" "Vertebrae1" 75004839 46296808.1815797 75037715.5076464 9422990.15181725 3221505 1064574 1896300 269451 318.09392048609 511.420071479431 528.007013974067 437.975760085059 126.759229939999 112.870271606236 136.460267542609 83.5236532070697 81.6445439569408 101.940852619307 86.858565103906 67.8099597393443 24.806951971319 31.0811796316549 17.797932836143 12.8589239079845 487.210678653463
"2" "Vertebrae2" 58316517 47837092.3716989 45122405.7591361 9178568.14608045 2632329 1223775 1177029 244755 265.471230254851 468.486651248651 409.803633352486 434.5121684216 86.9111244949336 90.6149912080296 76.1502423903329 96.464622147907 68.0351112253171 92.7973012052753 61.5921378701939 65.5218176329597 23.4788686326489 24.8235204742467 10.4129504522931 17.614103503319 585.052882610832
"3" "Vertebrae3" 60566940 49856085.2915522 52727522.3252687 6455897.11701195 2759337 1262142 1327851 169785 268.000294632938 466.283976502289 429.931762917586 400.696163704448 92.2579266815149 96.3483218090864 87.298787717841 70.7756675259923 67.085707393274 90.3606587102212 64.6998515014469 60.8038714992804 21.2975116049249 22.0521641474353 11.7325476597711 12.7564170507142 599.893747592409
"4" "Vertebrae4" 68837013 54881733.6480086 61557478.4148436 8420585.15946482 3124044 1395324 1539531 207270 279.421222597555 473.335087836763 463.833893986892 415.650095509289 99.5091886317832 100.244744522091 100.366421950943 72.8582942523843 70.3857880120525 89.8857180246558 72.0181530940988 61.5378429426513 19.3720984835159 19.1869353209964 13.8705368563017 13.0859096745156 663.016687909648
"5" "Vertebrae5" 60455808 53287004.054372 53070248.4480904 6071668.20557892 2799909 1391355 1289484 134946 268.49236629531 463.377296920215 439.946894920009 421.798247461262 92.0431662449212 94.6746365850678 89.246745213858 71.7868509592247 65.6928101834735 84.1002432940415 65.4577130244718 57.9345780512983 17.7568712860948 16.8556314980505 11.5063342674281 13.625406425044 691.730231113763
"6" "Vertebrae6" 60381720 56253823.1303273 49980622.7378634 6743850.54957261 2751840 1412964 1190259 149499 272.750994543569 468.526630634237 454.646642679096 381.364060742465 96.8639749073379 96.9040602891622 98.1257578637853 50.2318901377065 67.9308158920026 86.4516441731991 67.3564021491275 52.3318404528712 19.5296702505944 19.7745709502285 12.7600167789316 8.28188661448521 675.243441760762
"7" "Vertebrae7" 49453740 53176185.9787574 35706637.085501 5260440.35183074 2276883 1367541 800415 108927 259.958090774365 458.517267198165 415.851975826209 377.111727479898 86.9661403645276 90.6940244032836 79.3346938353974 46.1199092401244 65.1122390240058 83.8961450988935 60.1016225980897 50.139933284685 19.9960735443711 19.8260605243264 9.80748363464963 8.85433554177276 722.023836868745
"8" "Vertebrae8" 42230160 48263080.304173 25296134.6714367 5172259.98786856 1933344 1236123 597996 99225 258.611702009823 457.382494378506 395.815064285738 416.937191473595 88.2928129905513 94.6115203138721 67.6759409153754 53.1558393609434 65.7171175553129 82.9326930895283 56.8538210463734 55.4903447397973 21.2964158195537 20.8013381000232 9.45542530731623 8.7790939981434 736.327655714787
"9" "Vertebrae9" 35089929 42775267.6830397 18506258.9683362 3048874.43874768 1649340 1128519 462609 57771 251.015131101776 438.864617196278 396.008420608738 366.357536423798 79.4826727516579 83.5075949694092 62.7475329509213 28.5575406570994 61.4607090001612 74.2604840160561 57.1359542883827 49.7461523878488 15.942409548016 14.5658296998251 10.2636784447273 4.62538844231724 715.937515284995
"10" "Vertebrae10" 34441659 43866574.464259 15353067.0989142 4386421.46871229 1613619 1152333 374850 85554 257.431105626762 435.712201660099 415.196981744621 388.279488311025 85.0065117320954 84.1128490856055 90.4888247764943 38.5693851041845 63.6831539562932 73.2580617978034 61.5343874967536 50.3056222090804 16.7193590668251 14.537261468737 17.7399115233886 6.03676038249019 729.747879544047
"11" "Vertebrae11" 28097874 41884594.928277 7096096.5076479 2247797.50442743 1323882 1085742 201096 39690 254.293283784669 429.077882605345 408.581333315964 385.144479584302 82.0016004792493 83.765920797807 73.0201127542976 39.4647235671737 64.4844213768946 73.7813443492097 62.6814130397457 51.2436729399109 14.4433742307069 13.3158490322127 13.2155338658495 5.55357377965315 729.409804561832
"12" "Vertebrae12" 28097874 41906317.2436046 7739202.4174397 3114138.34925613 1310652 1060164 194922 59094 257.682855426746 428.288956882541 445.815065640214 400.032214320639 82.9023004342393 83.1098787935603 85.5423959055129 46.1264283097507 65.2026399868705 74.2495495501734 71.0433123439336 50.3264407584818 15.6243615168974 14.3105745893069 15.5780070111424 3.53576717407706 696.67187390848
"13" "Vertebrae13" 26560548 38961798.7041964 5993517.81290465 3985620.37124608 1248471 1020915 151263 80703 251.578108287604 421.947256198285 399.028533824942 384.068908449791 80.6844635029639 83.0992989776915 60.2260645161795 51.4330308222785 64.4992362045666 73.0794697115757 63.7796684267629 54.5102538255917 16.1168960229478 14.6904972454746 14.8894682432857 7.32139026936653 697.171422900267
"14" "Vertebrae14" 26653158 37409105.6872915 8509974.01069233 4175836.05117254 1249353 967995 193158 91287 253.116115520337 418.956676539136 462.437505941076 381.385253440227 80.1544561441259 81.5787724587677 80.0305141694366 42.9728272895951 63.7763127026111 72.1097609728374 73.9215571042413 54.1322074166863 15.6166609908186 14.5619111594342 15.1383615849206 7.19099788447688 645.390416138569
"15" "Vertebrae15" 27292167 37251613.6302066 8051514.71866384 5344675.67060398 1288161 988722 185220 114660 256.702513180363 427.513979478863 461.257355506446 403.900549750298 81.0220496949761 80.774959330331 90.4504464743987 52.0078525305038 63.7675742759365 72.3401549859664 73.4126989681065 59.9351506032008 14.3516051267857 13.1843888288088 15.932188419267 8.4290466773078 656.858600825627
"16" "Vertebrae16" 26801334 36712738.6352703 9264268.46509112 4374787.78400915 1264788 978138 200655 91287 256.743095279127 421.770670466619 506.464576544304 401.460167059603 84.4764662883911 79.2013758195473 109.334610402896 46.0688806178887 63.3542265290196 69.5928502754139 75.2024746141518 56.8153175250439 15.4791850926081 14.9066897652575 15.5855401468704 7.77724825898399 642.227396865587
"17" "Vertebrae17" 25736319 20596464 3269133 2009637 1213632 969759 154791 95697 254.119506268941 255.122192204208 270.046931933871 213.673043664045 80.1570439077166 79.1867481030162 91.174678054303 53.7087395534517 62.7656563880588 65.2801242823497 61.4875703812847 46.421609098225 15.6722414294498 14.68855961783 17.5795854583808 7.33341574778731 511.571632326339
"18" "Vertebrae18" 22504230 17197677 3667356 1722546 1064574 811881 174636 82026 247.442930192962 251.789008243986 245.792146145907 205.346742140247 78.9328141099011 80.9539709557725 76.9143787015996 41.6476688006666 60.6206045591047 64.1384716196555 55.7016236344322 44.9916282457726 13.5385735289757 12.883987096799 10.9371571343936 6.57085429320799 488.447864915125
"19" "Vertebrae19" 21216951 17225460 2417121 1704024 1001952 811881 115101 81144 242.950100260062 250.350200089387 220.543925133014 198.964210713262 74.1252712152717 76.9995116524667 54.0310585525103 37.6783637327061 60.624698389057 65.1261022923842 50.5827625761937 43.8582397402979 15.5914468119265 14.8077210217236 10.0782489637124 5.37847169839286 486.52971885057
"20" "Vertebrae20" 19772235 16586451 2139291 1055754 936684 784980 101871 50274 246.794564889948 254.620418068124 213.433271550959 190.72075546104 77.031421594281 79.4653406585481 48.5128732630159 29.7099301770801 60.0408431236249 63.4777406915169 49.7775245675145 43.8727614926887 14.3046780500111 13.7515237511337 8.53443600391243 5.3996047467355 455.875660076206
"21" "Vertebrae21" 18457173 15975225 2120769 500094 869652 752346 100989 23814 241.641685647937 245.866027087296 220.676075785941 187.780521809896 72.6375604174935 73.7329229045519 59.9761945058111 37.3759237599185 66.5005036458075 69.849163090014 53.4123729568216 51.2101904110736 17.9959080670102 17.3540895115804 13.192170400653 14.1690244027376 484.911100240895
"22" "Vertebrae22" 17864469 15113952 1268757 1500282 846720 715743 60417 71442 241.07127549542 248.719975531634 201.213138785926 197.021635999892 75.7575834282797 78.3784191249521 39.8750422661566 36.008508712752 60.1790938193563 64.3082661723903 46.2968106932439 45.6066886128449 15.0324787978239 14.0837538445809 8.45732000380355 7.05964189331796 484.144769314409
