# Supplementary material for: MicroCT-based phenomics in the zebrafish skeleton reveals virtues of deep phenotyping in a distributed organ system
Source: eLife. 2017 Sep 8;6:e26014. doi: 10.7554/eLife.26014 (PMC5606849; doi:10.7554/eLife.26014)
Supplement: Figure 7—source data 1. — See legend for Figure 2—source data 1 for a listing of phenotypic measures and their abbreviations. [file elife-26014-fig7-data1.zip › Figure 7--Source Data/aMatrix.txt]

14.56723 15.05496 14.61934 14.76621 14.55475
14.3611 14.27845 14.19597 13.78361 13.65506
13.23077 12.95085 13.40094 13.16048 13.44535
13.45722 14.33931 13.58242 12.85179 12.9436
12.12905 11.57921 10.20598 10.88802 11.38655
9.590315 11.77358 9.802674 9.857644 8.026407
8.278679 7.021167 12.90194 11.5192 10.85569
9.409147 7.119316 7.00275 5.426121 3.690868
3.250133 3.651682 1.537733 3.067553 4.634835
6.391158 6.081702 5.57485 -16.77499 -16.50045
-16.79854 -16.69656 -17.11606 -17.36315 -17.68025
-17.53921 -17.9073 -17.89271 -18.41605 -18.44684
-17.88344 -18.14773 -18.00079 -18.10103 -16.22723
-17.82195 -18.90742 -18.77402 -19.73402 -20.26374
-21.76453 -21.41919 -21.47217 -22.2918 -20.33942
-23.24805 -23.17147 -25.608 -24.75393 -26.40262
-19.61451 -20.97625 -21.92132 -23.56071 -26.81457
-26.96771 -28.59819 -31.11826 -31.6687 -31.09201
-33.35366 -31.58968 -29.8188 -27.30995 -27.93204
-28.97709 5.315293 4.909172 4.932029 4.995582
4.902241 4.728779 4.645018 5.027881 4.849973
4.949012 4.551557 4.621271 5.00317 4.864514
4.613341 5.061775 4.020738 3.779269 3.298132
3.337384 3.199013 3.568601 3.552468 3.794078
3.591085 4.49174 3.867303 2.777481 3.004503
1.60333 2.157119 2.198991 3.915069 4.451649
4.12833 3.849899 4.004458 4.171819 4.334625
3.393964 2.905538 3.18589 2.633731 2.452547
2.397537 2.480583 2.176222 2.182958 4.561771
4.958514 4.203703 4.397259 4.446454 4.475726
4.286462 4.354417 4.550131 4.196295 4.168655
3.973313 4.340433 3.951138 4.624375 4.019411
