# Supplementary material for: MicroCT-based phenomics in the zebrafish skeleton reveals virtues of deep phenotyping in a distributed organ system
Source: eLife. 2017 Sep 8;6:e26014. doi: 10.7554/eLife.26014 (PMC5606849; doi:10.7554/eLife.26014)
Supplement: Figure 7—source data 1. — See legend for Figure 2—source data 1 for a listing of phenotypic measures and their abbreviations. [file elife-26014-fig7-data1.zip › Figure 7--Source Data/bmp1a_16_si.txt]

"Row" "VertebralVolumes" "CentrumVolumes" "HaemalVolumes" "NeuralVolumes" "VertebralSAs" "CentrumSAs" "HaemalSAs" "NeuralSAs" "VertebralTMDs" "CentrumTMDs" "HaemalTMDs" "NeuralTMDs" "VertebralISs" "CentrumISs" "HaemalISs" "NeuralISs" "VertebralMTs" "CentrumMTs" "HaemalMTs" "NeuralMTs" "VertebralTSs" "CentrumTSs" "HaemalTSs" "NeuralTSs" "CentrumLength"
"1" "Vertebrae1" 125495811 49203245.3127315 66668382.3485239 8683525.78906033 5035338 1715049 2948085 396018 547.151675553973 558.682268198145 543.226011806862 463.921229869426 193.401057941568 195.531389185314 192.808143804544 163.200867650815 90.4894173194031 117.169937466016 77.3805256942213 74.8995504701945 34.5544304699563 41.718838115209 18.2764377756707 26.7931205405526 493.371609968424
"2" "Vertebrae2" 119383551 50082134.2468666 60165909.141827 7831293.84745202 5141619 1928052 2831661 365589 506.280255762162 526.622888766416 491.459224449416 443.45586661483 165.052670637149 167.537375340743 161.77725976445 150.062088999548 78.7913263232722 101.485161908466 66.6044821088135 64.8347217135818 28.408701099199 31.803307553898 15.6076393284664 20.3242193246493 621.524653909843
"3" "Vertebrae3" 113530599 51241304.1235282 53848681.390053 7249576.58418689 5015934 2122533 2535750 344421 490.489635043443 495.391312663575 490.598157811528 409.320239533307 155.575066944768 146.91989500265 165.826972572906 108.192405341227 76.0224135624408 92.4868049430255 67.1565435377928 58.1069754275132 24.6817429338134 26.5013238838106 16.889509307992 15.1716305220689 639.811201860582
"4" "Vertebrae4" 114206652 51474890.0256792 54868974.3709655 6517904.97681072 5085171 2149875 2603223 312669 492.511727565116 498.108770410629 491.041168190325 407.057612892246 153.911432366852 149.269182295088 160.247383249073 107.006775350625 74.5361482919411 89.3618627473501 66.3081039535941 54.9892930778884 23.0065282479903 24.7673409100619 15.613043571634 12.4357440686661 702.490742062177
"5" "Vertebrae5" 114067737 56338467.6899427 50838844.4101123 5674868.19572452 4994766 2292318 2416680 272979 499.708999726742 506.666907832461 495.9405441898 402.873869429152 157.349141974048 152.711308382747 163.565915139301 107.227282179579 77.2865295077887 94.6849151068133 66.1042713060374 52.3138369558791 26.6138811067358 28.9386858803134 14.8555333700619 10.6372155202162 654.152273730954
"6" "Vertebrae6" 110974563 58583252.8863359 44834057.858164 6774476.27773275 4849236 2379636 2151639 324576 497.453020047036 514.227954142068 477.621106933474 426.843476504815 155.35975245387 159.568702082683 150.202243276008 114.731149848351 75.8395452739647 94.6441648108556 60.8184213817767 56.1568725607338 27.8807017510996 29.4893221807241 12.7656633793989 12.3099600760601 663.081752282346
"7" "Vertebrae7" 117216477 63636568.797693 46630718.9998428 5650952.09993144 5029164 2511054 2242044 272097 492.635530122463 513.504468140345 463.562989358556 430.345156908493 152.298918831917 158.54582864332 140.511130121705 121.794225151095 77.6190115604377 97.2924544662062 60.9184969092907 56.1933023096871 28.4317665049711 28.8731794322208 12.2922453844871 11.7878599140803 695.542155531253
"8" "Vertebrae8" 87007095 48157988.270162 31827879.7775708 6514397.0831098 3852135 2023749 1529829 312228 484.728057323491 512.195756084839 442.852535342768 440.298686322123 151.300920492563 164.223140169672 121.806349440011 127.494444300109 72.9816986977792 89.2221238411947 58.041825308635 56.5307238639851 24.6946670900369 24.9324726955586 10.1709133755557 14.3895885349562 624.4809568338
"9" "Vertebrae9" 73726821 49170010.783096 20052999.3622033 3851276.82231748 3295152 2143701 963144 185661 470.187496248987 499.876794156968 401.727525406558 387.897454430736 146.174575975209 157.663495347071 87.258346723883 77.6407524546565 71.601624793646 83.7452864194137 55.0820752809743 50.2319785147817 22.4145202682655 20.7352076499394 9.29645482099039 10.0889187144361 696.09651272098
"10" "Vertebrae10" 66419892 49975663.349551 10943284.9404225 4960087.75470661 2923830 2161782 523026 239022 479.848841373135 504.37990783661 386.127337004462 396.698636889454 154.826284127813 161.458097877825 84.4440430405469 86.9897347952032 74.7159096442797 86.5190303439009 51.4125853678737 51.1482930300076 25.9538132172055 22.6743423725094 14.036419826525 9.55614617580006 680.485415462353
"11" "Vertebrae11" 55445607 46581925.0913903 3798421.44243689 4624498.11086943 2395071 1994202 178605 223146 499.530114641946 509.753216268125 446.934060122413 398.806877606877 164.616983082081 168.080930384279 142.012909385787 88.8855910971472 83.9741608112842 89.853737713567 68.682974401283 55.0868586976954 27.046669506315 25.9605710311615 20.6133819057831 10.357017170666 619.337671165957
"12" "Vertebrae12" 53352621 46022414.6528457 3737806.85766731 3146947.87766716 2307312 1977444 178605 151704 501.127108347541 510.446958633441 413.276384195846 412.861696920336 163.347419050357 167.004434761581 103.199919842679 100.532012986312 82.3639503534618 88.0820685187982 59.4700310633687 51.4880366324777 26.6303825469767 25.1654141885769 16.5404651525585 8.60645082934387 660.624113017377
"13" "Vertebrae13" 49101822 38751181.1149186 6098419.69161696 3964558.07633204 2178981 1720341 272979 190953 497.644281305487 503.135355147053 489.181422482383 414.158659400845 156.187958175419 156.250899840005 170.931155764183 96.9546994083009 76.4818182474334 78.9630115516516 77.4279727137154 55.8248027154812 24.366153066893 23.4528904748779 29.2009212459964 9.7693629562873 571.483482049346
"14" "Vertebrae14" 56288358 43100895.6310589 6879343.71940893 5838346.53683193 2459898 1878660 300762 280476 500.488794634233 499.262229908092 517.762393307328 456.590331461022 161.909303071205 162.991109768166 175.456749456842 126.994529616879 81.0917176533034 84.6853201173459 80.2981394340524 60.5204828387593 24.5761499120049 25.0710537798642 21.3900036417392 11.1542845002307 659.254344124676
"15" "Vertebrae15" 49768614 36916616.646768 7430874.24189941 5112998.37977308 2209410 1621557 347508 245196 489.838281351899 496.259467060137 467.335250819209 441.177330389515 159.012154085191 165.706659812019 143.147904682977 115.610250702404 75.8503558091141 79.7011984635819 70.0469807762036 60.0866053123579 24.0759137009082 25.3518897366683 17.9994746736731 13.5707038407456 567.451972616671
"16" "Vertebrae16" 50778063 38167996.3505461 6086823.41911306 6118675.62816479 2257038 1680210 283563 294147 483.807765965541 491.555660260432 460.197957320704 430.847409784341 153.861799832031 159.07089078093 148.385815216271 108.012268475987 76.5501561673104 82.2827989556359 65.648981506034 58.5615562547895 23.8351646686802 24.1790477830446 17.9258121260162 11.6821740991236 596.84766279152
"17" "Vertebrae17" 45304812 33867477 6297480 5269509 2021544 1477791 299439 250929 478.572167329503 493.135851932015 428.327525320614 443.11486204081 143.709684635646 150.579017569231 101.823991484812 118.996615303082 75.0309013354 81.7606232594999 61.2925446687896 57.2645192396575 23.1357943209755 23.7059289368278 11.4309009439615 10.6193119800563 546.100965519849
"18" "Vertebrae18" 44749152 35469630 4815720 4463802 1999935 1558053 229320 212562 473.935696407141 487.981409021729 422.836117474365 417.455824480112 143.59979227139 150.058288737902 104.834113177744 91.7062282686927 75.3434466074118 82.4605835064873 55.7413183620709 54.129547023859 26.5785442551577 26.9913983088765 8.92273673845155 9.18307638967224 599.97195932224
"19" "Vertebrae19" 42711732 34617618 3880359 4213755 1897623 1512189 184779 200655 461.822272327274 475.751856947309 394.811137970918 409.094531636333 136.729232776965 143.210029378669 79.4430393202215 81.959239776113 76.1428976507881 83.2223662699644 54.4675152845865 53.1825786770927 25.9554387559468 25.6519038092263 7.7417157435455 8.30545913932554 588.314341258048
"20" "Vertebrae20" 38025666 31116960 3158001 3750705 1706670 1377684 150381 178605 466.025099931824 481.322294432504 405.115838692494 390.399135883247 140.2658049714 146.073196097499 86.0768727213082 73.8737228707608 74.3778919099363 81.5987886704776 53.9043407800063 50.6161705958117 25.7214127237696 25.2710950806515 8.09125847152375 8.64027569269469 567.302184156433
"21" "Vertebrae21" 35302932 29329587 2472687 3667356 1603917 1319472 117747 174636 456.13410275592 468.708086181101 391.747794762772 393.291404663086 133.05718854239 136.676471664098 90.7528844590771 90.8555541775864 71.8554430019713 78.2615845504813 50.4426464617252 50.175529333537 24.1215430821182 23.5776353127859 8.70112133634961 8.67836283816185 567.700181178271
"22" "Vertebrae22" 29172150 24680565 2065203 2426382 1342845 1128960 98343 115542 450.038986669922 463.718822410919 366.175685920202 382.270871469279 134.852876611076 138.528035393281 68.3286396136198 83.8830838427202 65.4512017776669 70.2810524574539 47.6661533247238 47.8893420625341 20.2689488170073 19.9067524541197 8.0826977205597 8.23823282124355 514.738205079951
"23" "Vertebrae23" 32802462 28986930 1416933 2398599 1509984 1329174 66591 114219 458.723321227097 466.770688204186 416.219863654642 386.579577483071 131.8136736812 133.040839791352 123.734024305116 87.7626189914588 71.0619921895964 74.6556552988953 60.3904890290328 49.159040317261 19.8795627295223 18.9439914569167 18.0185735601537 8.56734217491788 598.599191561797
"24" "Vertebrae24" 33487776 29051757 2213379 2222640 1531593 1321236 104517 105840 450.20878653717 457.973483638609 406.924569307335 391.821591165161 128.514789635544 130.498305887793 107.430507310654 93.6953100804887 74.0910818721153 78.668787712648 57.1167835037047 51.6920617859145 22.3152852702973 21.3004137142728 15.9090150347185 12.3478517244546 601.12964921833
"25" "Vertebrae25" 39655602 34580574 2370816 2741256 1799721 1561581 111132 130095 451.508348697525 455.718759632309 453.207654109955 395.363067725929 129.110761165151 130.003089480748 129.295809985033 101.904026364408 72.3070754690702 75.1291549977925 65.1595200908162 52.7347911359711 22.3193900382152 22.2852580827342 16.6166195742197 13.7659485120499 599.572790362572
"26" "Vertebrae26" 33080292 30200121 351918 2509731 1495872 1358721 16758 119511 481.627394946467 487.354683061671 361.912980700041 429.139880929644 146.820256397462 148.94123498198 53.6950781270227 107.995471117868 75.2517369482019 77.2696543873872 45.6047774134456 61.3690865728044 20.9077410668631 20.7789256014992 6.78547360542507 12.8782731236767 509.817370915218
