# Supplementary material for: MicroCT-based phenomics in the zebrafish skeleton reveals virtues of deep phenotyping in a distributed organ system
Source: eLife. 2017 Sep 8;6:e26014. doi: 10.7554/eLife.26014 (PMC5606849; doi:10.7554/eLife.26014)
Supplement: Figure 7—source data 1. — See legend for Figure 2—source data 1 for a listing of phenotypic measures and their abbreviations. [file elife-26014-fig7-data1.zip › Figure 7--Source Data/bmp1a_17_si.txt]

"Row" "VertebralVolumes" "CentrumVolumes" "HaemalVolumes" "NeuralVolumes" "VertebralSAs" "CentrumSAs" "HaemalSAs" "NeuralSAs" "VertebralTMDs" "CentrumTMDs" "HaemalTMDs" "NeuralTMDs" "VertebralISs" "CentrumISs" "HaemalISs" "NeuralISs" "VertebralMTs" "CentrumMTs" "HaemalMTs" "NeuralMTs" "VertebralTSs" "CentrumTSs" "HaemalTSs" "NeuralTSs" "CentrumLength"
"1" "Vertebrae1" 156566466 48684460.3863339 67137368.6832148 9366719.56318644 6140925 1995084 3642660 519057 553.010316987791 471.958924829678 455.121900355513 363.15288293319 203.591586192112 224.184163880457 190.505645356529 140.413120749079 94.9317708987437 118.16926155129 77.8731324524515 77.143234518536 38.0517830050549 50.6151496162444 17.4546187760528 24.2533245404501 462.864326003732
"2" "Vertebrae2" 144064116 53442678.569319 52994125.242173 8563460.8723054 6091533 2430792 3153591 507591 497.179740545217 421.380023381682 399.463329484144 344.227322551344 159.642569121562 165.604215421577 155.947216996394 115.318375394457 82.7014361020576 102.01646960144 66.0455267659674 62.4539928252811 31.2256563889506 35.4339880599091 16.4563879519327 16.0645168878846 580.248647308076
"3" "Vertebrae3" 139748490 56000238.6742173 46131712.913147 8681019.9931787 6012594 2702007 2816667 519939 487.950099644176 408.757571504523 392.086664133195 350.1297630316 152.903679270814 153.582736102292 154.922410293867 121.416905340134 79.7739728787762 95.5231060776106 62.5686473633018 62.3302380302147 27.6862843929969 29.6917851795575 14.8152489715706 16.3726471827901 664.797327253007
"4" "Vertebrae4" 142610139 55966264.9294594 49182853.4142379 7683571.55720478 6197373 2776977 2966607 471870 491.542733225213 407.094709857693 399.38003752882 351.435117048287 154.607914592588 151.90428623511 160.030469382918 125.810771006392 79.7883945971946 91.8447490627011 65.6200143661592 62.1867926482066 25.7609157539338 28.0545165859671 17.1780240509719 14.1765168049157 659.485506664079
"5" "Vertebrae5" 145129131 57510508.6490109 50013873.7260994 5720004.07357692 6318648 2880612 3072006 368676 487.116661037546 399.810594021651 397.938213368946 325.923998677259 151.479557184398 147.028305005851 159.139124809917 99.2481490375437 79.1427096593971 91.7174470468136 65.0326816140174 54.8197665241343 25.3139229704383 26.5654373541838 16.3750445668458 13.5109527484974 705.787237172152
"6" "Vertebrae6" 132108165 53135350.0353369 43061709.0784578 6339068.8158546 5777100 2674665 2692305 411012 480.881794137083 401.87149973885 385.426346646979 325.431940477861 148.129160673582 149.65217147839 149.297014100857 101.577875985061 77.353392927768 92.1871445511061 61.7646500383719 53.8832036744973 27.1971156000064 29.2869767072538 14.6040300646364 10.4770564228835 696.824691975299
"7" "Vertebrae7" 124310403 51838510.1987532 39025637.6229489 4817088.47564467 5441940 2625714 2513700 320166 473.13908031841 394.381897087058 378.774469360966 295.410163113905 145.549038209561 147.996760855268 144.200149347188 76.25567107052 75.5688544172974 89.0581964191747 59.9263482716181 50.6975315566405 26.4346150139504 28.119578569085 13.276846780962 12.1606051984524 665.847756616704
"8" "Vertebrae8" 119448378 54599730.8379872 33819882.0404964 4196036.14249277 5161905 2735082 2133999 288414 470.760418774161 395.155741415341 367.748501285849 312.137756625588 140.543010683579 145.54325017366 134.303504075386 89.4672353663758 77.7845934633691 92.5501491715277 58.6772640549483 53.1552857834645 29.8258661205593 32.1620127691452 12.1997367461908 9.54347656179927 680.755382165892
"9" "Vertebrae9" 86331042 42676011.2293676 20568934.608147 4060229.26954437 3897558 2346561 1270521 280476 450.440585417948 381.047148315301 341.609855514438 302.005447720519 120.785749657293 127.736282480606 105.27015584412 79.504366814154 71.0512811042833 80.5684408197805 54.365072460072 51.408340932159 20.9663549485373 20.041120308467 10.0561944153271 8.64148371254492 719.95678892843
"10" "Vertebrae10" 77857227 40504034.3290414 16606656.3816404 3487847.62400534 3506391 2238957 1024884 238140 446.523638748802 380.881054307042 335.148260420694 305.4772428086 123.189578775851 130.573788637327 99.2298386438589 85.5317134711791 72.1904963372985 81.6531996776183 55.2524873251983 52.1351906937575 22.7413836167978 21.5335923118841 12.9173252305298 9.70574715033748 695.282403903108
"11" "Vertebrae11" 66957030 43653656.2859416 5445070.13888533 3300905.92002835 2889432 2377431 308259 234612 475.157403723499 393.374748365053 387.210415976487 293.138090303394 139.82173162883 140.500479678366 143.544728621047 79.044282517118 82.3253673650276 83.6412260517961 77.0677159852217 49.3780445423174 24.1452400361941 22.7785097863986 21.3464362329614 12.0954218224645 723.322153895795
"12" "Vertebrae12" 63956466 40730601.8085511 5670806.47372412 3200277.01848362 2842686 2298051 327222 220941 464.136393403134 383.96861366144 369.271339556951 315.51221986931 130.753761036799 128.970162221866 152.626071879897 95.6964453515654 78.1996269070099 78.2736243629477 72.7764237409105 53.146485050986 21.2878695316869 19.8939736950926 25.4902624435564 11.2548533936162 678.982594080426
"13" "Vertebrae13" 65280789 40213838.4489108 6869533.36924728 3934419.51703247 2903985 2246013 394695 264600 463.503099650209 380.966748159443 388.96188403567 322.992542889217 130.023615838051 126.616951777293 158.951595620751 91.7857069808119 78.916954684335 80.117221359562 72.9973603023782 54.3387654781417 22.1159836959321 22.6119739781379 17.3478033917677 9.92348723116626 663.14828106036
"14" "Vertebrae14" 74597355 40707763.4875334 11728124.6310802 5268641.36345185 3219300 2290554 588735 343539 479.501247594874 382.048820654646 430.385202720374 338.115540676343 149.912232614641 128.573565953018 201.464759122342 107.31708588134 84.2090860350283 78.1860800483398 99.9923687056902 57.0800249844143 26.9357575168643 19.5996255863327 34.4658865498254 10.9453780099451 684.418828862056
"15" "Vertebrae15" 70050204 35340017.0449104 12883981.4075902 6014077.02530524 3030111 2001258 639450 390726 486.165252934012 378.028592233451 450.838627593118 349.653921931619 158.54689153441 126.269653700484 212.534923147775 121.545748172887 85.1820041355864 75.4459534011578 105.924909235362 63.2402984754585 31.0112642731471 18.654374101647 42.703284138991 16.8750422675152 651.405965954259
"16" "Vertebrae16" 62752536 32892236.5760771 9244556.53102938 6292298.69474158 2832543 1892331 535815 408366 467.99169599275 365.958524938136 421.649000802968 360.018320638604 143.067860112612 118.525739157205 191.139662792753 139.168093952355 75.4606109311495 71.2539423011776 80.6749598507951 65.7043077538063 19.9093519989686 17.0632747791067 24.7322707501681 18.1455676620472 570.805549743441
"17" "Vertebrae17" 64197252 45628947 9937053 8631252 2900016 2031687 461286 409248 464.741404147439 461.524328991756 479.90997014886 464.28502858148 125.99436026091 121.919892710031 140.718163470591 128.106887271126 77.2598402974893 80.6720940216663 73.1809883334727 66.6707014831274 19.2352966335553 19.7226140594007 16.4686916019445 14.6832052326988 713.031141207343
"18" "Vertebrae18" 58733262 43415568 8223768 7093926 2673342 1949220 389844 334719 444.070048714485 447.508118870966 443.684988177325 423.47508900615 119.172860111201 121.828829909525 112.669749718096 107.556521693368 73.3273934040892 77.010151543134 64.1732960977738 65.2561422474896 19.0489108688309 19.339683199661 13.9306246370277 16.532729687545 709.865017047592
"19" "Vertebrae19" 51880122 38729502 7177275 6056694 2391102 1766646 341334 287532 439.307586128298 443.019295749747 436.117446864919 419.075482826163 113.931394674043 115.839695301031 112.072340328915 100.649926639797 71.2440969377 74.9833089072568 61.6434369697925 62.7585146131816 17.7321066392251 17.8758480432864 12.8466771746175 14.4022046912845 646.485821237368
"20" "Vertebrae20" 50741019 39331467 6584571 4797198 2325393 1782522 313551 228438 437.113711112351 446.63425777249 412.177645925015 393.9866060857 115.162572051023 120.139985079717 93.5819954682596 80.0336277050192 70.9797643094902 75.5365960369719 59.7339165758215 57.3452388586068 18.4081154097532 18.4251547228005 11.9763354920383 10.4528584781374 674.644375294243
"21" "Vertebrae21" 48444291 38062710 5343597 5056506 2226168 1732248 254457 240345 442.683523334542 453.059066403755 405.227603438617 403.669492997725 120.821482886097 126.106273230518 88.7264971593858 90.0672200223485 71.6179772325828 76.5298136687107 56.6057699275129 58.5517107175362 18.8987465194057 18.4515646395661 10.7221646087337 12.6140216543314 630.916472334006
"22" "Vertebrae22" 43545222 33561864 4991679 4963896 1977885 1502487 237699 236376 453.327433123954 468.442852533201 404.822843495442 400.768551482699 130.665003646732 137.199467429092 86.8715134945682 90.222714134075 71.2470214952025 76.9668549809158 56.3508816255717 56.4724108398761 19.2666087029861 18.847520551924 9.88341895585769 10.6136889494666 569.968473503565
"23" "Vertebrae23" 42776559 34682445 4417497 3602529 1883070 1499400 209034 171549 462.017606115123 477.359315574151 407.689290803729 383.100001530743 137.695397312993 141.811572330835 104.641042092043 75.5255365243511 76.5271730011516 82.8548416635271 61.9694492126303 51.5545256031884 23.7884016969672 22.66502298168 17.3635547074908 8.66084280663327 538.398808550072
"24" "Vertebrae24" 53936064 46101258 4195233 3565485 2346561 1973475 199773 169785 492.184365890964 508.219733437771 395.374212483185 402.299800942954 154.17684224297 156.005483285427 91.0063429760313 110.242306552349 83.6761422979396 90.2385524088999 58.8783632546456 55.3115661380855 24.763344438129 22.5450752648809 12.0473067158449 12.8270931963659 445.711386328618
"25" "Vertebrae25" 66105018 53704539 7566237 4491585 2832102 2267181 347508 201096 497.234100531657 507.337098231553 451.974648414789 460.268124982381 159.114733926984 162.696101744183 132.285121619022 139.808787394486 82.5816237479315 85.4946105285369 74.271829160372 71.3751528360406 23.2825716054806 23.2459451472705 17.8177741073225 22.753326907799 544.328281556523
"26" "Vertebrae26" 43322958 33135858 6001128 4463802 1917027 1452654 271215 206388 488.902244461327 498.912461695987 479.227249833849 419.889118158491 157.907336664681 161.482183933882 151.921182661507 114.086452617514 77.567342818835 79.7103582881391 75.4401204014056 66.4840296786705 21.8783536701255 21.6738213793627 19.6355462158913 21.9796364260665 479.588755152833
"27" "Vertebrae27" 64123164 46555047 13382145 4454541 2600577 1792224 612990 208593 500.549324675297 516.049782213644 470.536796659244 421.243377699251 161.19589233655 165.931584606549 143.649781194889 119.351557031305 87.9502090770725 95.4644197435888 74.9317044532361 64.0547029128 30.0583467520108 31.5213294659641 17.8856026103403 19.285604942141 407.782512046199
