# Supplementary material for: MicroCT-based phenomics in the zebrafish skeleton reveals virtues of deep phenotyping in a distributed organ system
Source: eLife. 2017 Sep 8;6:e26014. doi: 10.7554/eLife.26014 (PMC5606849; doi:10.7554/eLife.26014)
Supplement: Figure 7—source data 1. — See legend for Figure 2—source data 1 for a listing of phenotypic measures and their abbreviations. [file elife-26014-fig7-data1.zip › Figure 7--Source Data/bmp1a_19_si.txt]

"Row" "VertebralVolumes" "CentrumVolumes" "HaemalVolumes" "NeuralVolumes" "VertebralSAs" "CentrumSAs" "HaemalSAs" "NeuralSAs" "VertebralTMDs" "CentrumTMDs" "HaemalTMDs" "NeuralTMDs" "VertebralISs" "CentrumISs" "HaemalISs" "NeuralISs" "VertebralMTs" "CentrumMTs" "HaemalMTs" "NeuralMTs" "VertebralTSs" "CentrumTSs" "HaemalTSs" "NeuralTSs" "CentrumLength"
"1" "Vertebrae1" 124088139 46534675.9106492 59853757.7100701 10316992.3642217 5040189 1707993 2866500 514647 531.207022417827 531.675065324941 490.855742160294 426.422187494887 195.573224449696 221.623690391694 175.802259670601 144.577098168862 89.7246581321424 117.22437762058 75.2092420615225 67.1120574271633 37.1994065693174 47.2923629897617 16.6730936737155 20.0235548316081 471.924761570406
"2" "Vertebrae2" 108390744 46106046.3185066 47533400.5749772 7804713.04788427 4767651 1947897 2422413 397341 478.706467436806 475.074080256184 438.841167895346 381.904169521638 154.188362617544 164.851065723687 144.392609490451 107.859676020499 72.5799177841017 94.4766202137802 59.1322362280352 54.394512916732 27.8445162460434 31.3856179782782 13.0081958403138 11.0781157922079 565.113127714126
"3" "Vertebrae3" 105473529 48636550.1719781 43470778.3307931 6605200.05394104 4660488 2111508 2228814 337365 470.870048399866 462.248582291888 434.315476796648 360.530835897905 147.12345428128 151.447179297216 143.863173745359 87.4051902622524 72.4558849238718 90.1907095436926 59.8258794549075 52.1748253406098 25.0901952753125 26.9327700205716 12.5170140047061 11.1158865631445 592.586502731142
"4" "Vertebrae4" 108650052 48598295.7558945 46604770.5575853 6090624.85351763 4766769 2061675 2391543 312669 476.226958244045 469.968425101443 435.869956361493 373.489766281731 148.208742920474 153.233665651139 143.8603634049 92.973306754776 73.0092720976977 93.7432072837035 58.5436055859314 53.5174122619434 26.2984555526811 27.0796487433916 12.531228228931 11.2887883296155 613.524263396477
"5" "Vertebrae5" 104538168 50770244.6073984 41405482.4190884 5324080.88919077 4627854 2232342 2134440 276948 472.471977307034 464.683502895124 430.288731759991 359.051897512087 147.033129620703 150.992855575989 142.742674842534 80.785639053976 72.5602973094994 89.7171007062621 58.7387273168476 51.0073477773192 24.9304393329695 25.6344544051914 12.0459110618506 11.3244664958297 665.257512984663
"6" "Vertebrae6" 103862115 54482165.4885096 37515765.5334786 4770590.64864336 4554207 2382282 1938195 248724 466.496662499347 462.892940321534 414.784355575485 352.73812259694 144.022473341545 149.911347757392 132.622822758105 76.248659402026 72.3309958013681 90.7086913788003 55.5319152964744 46.7394938155989 26.9614420236972 26.3831824161142 11.0009631224567 8.7652695197516 686.288909737042
"7" "Vertebrae7" 102584097 51837381.8700987 38613213.1880754 4656664.22292798 4536126 2289672 2010519 244755 459.592210102833 459.406349895253 405.419456910535 349.011791908833 138.917323231312 148.370187312336 121.087776364303 70.2499029508637 69.5954342393115 87.419561171067 53.9328003607185 49.182347894277 25.1187419026145 25.1252189748683 9.74230825673694 9.85697189273456 683.897645432565
"8" "Vertebrae8" 91007847 50961335.8215149 30086866.0856267 3425677.76182315 3974733 2234547 1556730 181692 458.987734339697 457.715515549898 397.7799970757 342.402612462555 136.426999612041 146.248601191781 109.971609971401 75.876939809898 73.5646412992717 91.4643253302588 54.3754412054751 48.1862982510764 28.143621381222 27.7061560907519 9.04827131458557 9.48307409478802 664.232138170178
"9" "Vertebrae9" 65215962 40214555.2675467 16293043.8655369 4118075.47407764 2965725 1912617 835695 218736 436.306057334495 437.51170913071 359.011504168285 344.452826092222 121.150709336626 128.388124238825 82.5026491484201 74.7360327779613 67.4879478419975 78.8127378581065 51.8970348292579 49.1043761139498 20.3832745274105 17.2403753267529 12.0332778466072 11.4371777438466 705.098936761553
"10" "Vertebrae10" 56510622 39932726.8443644 8758642.41868569 3857292.46460272 2514141 1862784 450261 204183 437.082268839518 430.549000973793 351.695078529794 351.580027316489 125.509423224456 129.332504870196 90.1129270274643 82.1980211232446 70.5589717266252 80.4847661568264 48.4441732432294 53.2668504101375 23.9562817871132 21.402404290382 13.1339167787279 12.3233602511324 700.538739696972
"11" "Vertebrae11" 44313885 34829161.0256188 2838928.89161943 3523897.23898775 1956276 1626408 143766 188748 447.424109968591 431.163284533588 350.345214721914 374.866712243141 121.046057157864 122.45462655696 85.7043871173192 99.216053482641 77.6777682598937 83.4043176363602 52.1836293764521 53.4823819946549 23.0217629017969 20.8786539811614 13.6795402426457 10.2528743649953 613.555147380996
"12" "Vertebrae12" 50037183 38737029.5131637 3378478.97486158 4442645.94508215 2246013 1849995 169785 235935 454.54592577515 438.325243874416 400.028413577459 357.158487447543 137.800859136715 140.744055188797 124.265686790116 91.5838231701661 74.8864085313911 79.1789863570356 61.6838190733269 51.3197039122204 22.2267625734652 20.7048081454482 20.9461781797717 13.1071041704466 666.603527223625
"13" "Vertebrae13" 48675816 38916423.9610642 842932.72940157 5481140.85745761 2159577 1828386 42336 288855 467.340012807768 450.668799292008 394.637820447165 374.727511938393 140.464629026434 144.016498840349 110.416496810648 94.3540989597083 78.3259459162008 82.2536667951992 66.3951664410096 55.4586132627294 21.9437583438075 21.1051406368823 17.0553414227714 9.82164176081426 684.767955364424
"14" "Vertebrae14" 46934748 38807836.7230634 1003316.36872865 3918249.03866687 2124297 1872927 52038 204183 464.555956980042 447.397001368336 369.188682271656 361.186527453984 135.737735413213 138.158714935196 88.1429570950742 82.1696953905896 76.605923107179 79.1731990822828 60.0700588905841 56.4921511320324 19.5928808413703 18.426085859908 14.6110289836099 15.712369817245 630.683487572772
"15" "Vertebrae15" 43878618 35530859.6982779 1175032.52080813 4179136.81365908 1986264 1711080 60417 217854 473.019740549933 452.721971927292 425.411404083184 388.842089262397 140.981923369308 143.134852879276 121.00408493346 112.826308026302 74.8728544244947 76.7850073093781 70.4062528152695 57.943777633741 18.1709733036811 17.6769635710182 15.1075716288101 13.2155345161289 585.89754338782
"16" "Vertebrae16" 41554107 31857635.6528849 2486356.09400523 4383774.69550592 1883070 1539090 118629 230202 462.594049005667 440.098531170181 471.325444475074 376.137793110728 138.158189938033 139.231893385416 158.386066013127 95.1510684500007 73.9592673768487 76.004875355578 81.8019620696762 54.1198301336255 21.4905825718333 21.2864818065146 19.7649937629138 10.7757619004916 606.256765192208
"17" "Vertebrae17" 40868793 29579634 7658847 3667356 1813392 1365777 275625 174636 476.794961793735 452.65429806467 607.420481422876 397.012983520508 162.058611131822 130.04442339259 220.002659004328 94.3695808751271 77.7194269316794 71.1788756050565 123.721495881055 52.710762805969 30.0456425579675 17.2747454762991 36.7236106703714 9.91610241717648 591.536243230872
"18" "Vertebrae18" 44693586 29023974 11474379 4213755 1933785 1322559 411453 200655 479.531061716433 454.323910005668 581.267680898154 375.887369798463 163.140670482321 125.350187902303 213.46991847028 82.3239092866435 83.063512446838 73.6119013103451 125.204343676393 51.3203569263939 37.7099864390775 17.6713922088533 50.1421132737275 8.64198740042164 595.841317629569
"19" "Vertebrae19" 37266264 28449792 5630688 3222828 1716372 1300068 264600 153468 444.892954479969 449.067893157005 456.351752010546 387.41041149271 125.414368536272 124.215407828213 138.830600265051 92.049111156002 71.3035317630972 75.9965458890817 66.2075137970842 50.7122919781264 22.3688039501909 22.6787695111097 17.0850770323216 11.4537356136919 558.317048075116
"20" "Vertebrae20" 34913970 27458865 3898881 3574746 1636992 1281987 185661 170226 422.71993152121 435.739111376459 379.893443056084 368.866086043126 107.963629870414 111.429950133895 76.2054871610312 77.6165380403104 64.0206675707317 69.1050425860352 49.455991908994 50.9594080280572 16.8101556228993 16.2189117817382 8.60267467126759 8.59568665129823 602.57431475143
"21" "Vertebrae21" 30329775 24411996 3148740 2769039 1423107 1141308 149940 131859 418.212951035827 429.382244552867 387.967083525534 354.137155860518 107.856969519976 110.462007853068 91.688872362548 63.9198265113149 63.2736857936398 67.6703857105824 51.8490881883779 48.7023013720986 16.3284419242612 15.9414277469035 8.55164305509715 9.01007468170129 538.830631508496
"22" "Vertebrae22" 27060642 21948570 3232089 1917027 1275372 1031940 153909 91287 412.582067265004 422.505155424557 377.420068460109 357.369247664742 101.594216896697 105.124046031106 72.3735467122583 65.3272063154737 61.6122102958338 65.7504064524693 48.4438169081046 51.0243911044203 15.6860178499709 15.3382726452463 8.21289882748302 9.66654544004254 548.204488920657
"23" "Vertebrae23" 29468502 24967656 2176335 2324511 1377684 1163358 103635 110691 415.85553674654 427.335597674995 359.506138180477 345.305195710323 109.086877648021 111.671172580687 65.1639655212259 60.04703042239 62.6415998474208 67.1798627141983 46.1155252998526 46.5045002398803 17.2188978954965 16.3936903439282 7.33540755485891 7.58514551454728 581.419098990359
"24" "Vertebrae24" 24856524 20513115 2722734 1620675 1170855 964026 129654 77175 416.422767654624 428.398946009541 362.849332524514 354.8419383524 117.359618368483 122.056469443919 71.4304972904217 61.1151224160563 61.1694642684686 64.8026419046659 48.1000867317723 49.1411137497581 16.0041058011199 15.814239122631 8.27173735972744 8.5672915679008 554.14111928108
"25" "Vertebrae25" 25551099 20513115 3000564 2037420 1197756 957852 142884 97020 418.213079672404 424.51271039003 398.116593404134 384.383895633212 115.69544408815 118.534101301035 106.855349501396 86.8271648656693 60.9423793546111 64.384906317978 50.0870138891647 50.3129628933966 16.0723346952757 16.2629638579963 8.63266067758127 10.1352433123247 516.366271968629
"26" "Vertebrae26" 28783188 22985802 3324699 2361555 1325205 1050903 157878 111132 447.96801402866 453.564405937004 428.55800106429 425.74546927562 136.719070755515 140.420902902195 115.82603160135 123.245252916371 68.8579656122283 70.6527269277213 61.5302809284284 65.811573189497 19.057603370494 19.2742937549778 13.7243699363034 20.2058946346663 482.238396139507
"27" "Vertebrae27" 42878430 29774115 10326015 2713473 1930257 1314180 484218 128772 456.904808718668 467.006636621474 441.542885422286 406.825491583398 141.466491761899 146.52688471504 131.130666500363 102.689939497403 76.1350163409868 79.2837925366578 70.958210511671 66.6377250995111 21.6295032364018 22.4896107476788 17.8595032686315 19.3721035689775 456.675191000192
"28" "Vertebrae28" 40924359 30561300 9251739 1120581 1766205 1276254 438354 53361 455.494526775912 476.229141105069 394.335480437957 387.251283503761 148.948899835545 156.652928970646 101.760894695216 91.69423472284 82.6923912497613 92.6959080008641 61.5191606741096 52.1575848779371 35.9814631197064 38.039453172935 15.6948567103942 8.58909952203423 409.645426302651
