# Supplementary material for: MicroCT-based phenomics in the zebrafish skeleton reveals virtues of deep phenotyping in a distributed organ system
Source: eLife. 2017 Sep 8;6:e26014. doi: 10.7554/eLife.26014 (PMC5606849; doi:10.7554/eLife.26014)
Supplement: Figure 7—source data 1. — See legend for Figure 2—source data 1 for a listing of phenotypic measures and their abbreviations. [file elife-26014-fig7-data1.zip › Figure 7--Source Data/plod2_14_si.txt]

"Row" "VertebralVolumes" "CentrumVolumes" "HaemalVolumes" "NeuralVolumes" "VertebralSAs" "CentrumSAs" "HaemalSAs" "NeuralSAs" "VertebralTMDs" "CentrumTMDs" "HaemalTMDs" "NeuralTMDs" "VertebralISs" "CentrumISs" "HaemalISs" "NeuralISs" "VertebralMTs" "CentrumMTs" "HaemalMTs" "NeuralMTs" "VertebralTSs" "CentrumTSs" "HaemalTSs" "NeuralTSs" "CentrumLength"
"1" "Vertebrae1" 215642385 45358260.8396379 98781170.2641639 13436114.952756 8477343 2247336 5460903 777924 569.4925416 423.861406176056 448.991901521772 361.019787354677 213.0949861 208.9130473 217.1173442 174.8061274 97.60493934 102.916316804391 89.9173319235942 78.221911464408 28.01538156 39.10684402 21.5078267 22.84900152 475.470224300267
"2" "Vertebrae2" 215077464 58054965.1458467 86709932.6607281 11973207.5350557 8803242 2851947 5257602 722358 552.7277642 410.516538440146 426.571080580331 359.351549706086 203.9230388 199.31237 207.1945934 185.8936942 92.06735864 103.922789301843 79.5409631511194 75.6254825063029 31.81685296 44.34996898 17.37034594 27.98670464 562.491227223133
"3" "Vertebrae3" 239582070 69586506.7466055 91115215.3230228 11239254.0664694 9821070 3543876 5598495 718389 540.1655171 394.43131860752 419.427471196813 345.718381576828 193.9997986 174.7688415 207.2338682 161.6388702 91.16408357 100.881459790774 78.4554059013138 69.5355343608693 28.26264506 35.87202056 18.69715774 20.58821205 665.669279463604
"4" "Vertebrae4" 231775047 65817711.3238733 90633658.4649454 9482353.89380831 9601011 3380265 5608638 633276 543.7059842 398.507389432835 420.080163851793 346.235619966982 201.6650171 190.9693095 210.2226426 159.8155011 89.70081286 97.2071103276124 78.2407958183618 69.1757752266599 30.5175274 41.40500081 19.58509298 20.34973096 669.092409918498
"5" "Vertebrae5" 242165889 67943433.0153722 93608137.500129 8197094.24988092 10095813 3675735 5816349 586089 527.4040516 374.464159749582 412.113034017317 330.518440789662 190.0155938 162.8112083 206.4651114 140.6659127 89.44136795 91.4777212066012 80.9230220947791 68.5085876386297 25.51942507 29.6125706 22.1223782 19.54841775 753.100345455391
"6" "Vertebrae6" 224134722 68354403.9386194 80173346.4248674 7851054.04367048 9513693 3700872 5235111 572418 513.2682161 375.58911063982 396.001811985427 315.281952040362 180.6120333 165.116463 194.279919 123.6225531 86.13769238 91.0694518885546 76.6266759364797 63.0021521271271 25.54352871 30.04872483 20.18555802 14.13696554 753.384355266568
"7" "Vertebrae7" 212956695 66714164.5637587 70795007.8832618 7931838.64610548 9073134 3575628 4876137 597996 508.8908414 373.558963073119 388.016670302179 327.776605169694 176.0605021 161.0232858 190.9446576 133.0472835 85.51803502 94.4800360296461 72.6016322409929 67.3040760177562 27.65693234 32.7110852 19.75733546 14.62186052 725.157940231315
"8" "Vertebrae8" 193490073 66120869.367979 61221971.2880204 7081717.00464702 8281098 3539907 4178475 559629 502.774291 377.840413371457 377.857458641228 298.672009156789 165.1750969 154.9606527 177.9705678 113.7379254 84.24282677 94.9939226690893 70.5831165608819 61.4103290855008 27.71706831 31.77691442 18.34199636 14.89430484 757.328990376142
"9" "Vertebrae9" 136859058 51625069.4543695 38678527.1566333 5505906.30387245 6167385 3100671 2593080 437913 483.6990142 360.727576720324 361.51222300917 309.903719056305 151.0666178 145.093041 161.2622733 125.7570984 77.88815775 78.4681191901282 71.2020601774005 61.0773975466206 19.38456706 20.33892218 17.93048039 13.70190982 736.373224385847
"10" "Vertebrae10" 124264098 51870366.953355 31672735.9988232 3697266.16236715 5534991 3109932 2106657 291060 485.7564175 369.453639182334 364.379464625334 309.875760083129 150.7136571 149.2297768 156.1722321 119.0973851 77.87239923 80.0825116922106 70.8466807779938 56.6192076645627 19.83358611 20.39487101 17.49988026 10.52719813 742.779124263664
"11" "Vertebrae11" 86312520 49928265.3399761 6602676.09189835 4306199.07853399 3784662 3001446 420273 358092 490.0803313 373.10731051212 357.600491568078 307.191022468881 156.5501868 159.8324159 144.4532521 128.6575531 79.82978898 80.5618329937131 59.9120065862476 58.2469137211099 22.04611832 22.02834063 11.44980628 12.39032994 705.141508536558
"12" "Vertebrae12" 83191563 45483857.7028456 8518149.53364025 4081809.68950784 3609585 2709504 573741 325458 495.6394434 382.250312674229 338.104670351182 321.090008770007 158.6956668 161.6464791 149.2202625 134.8740368 83.11119422 85.0098965510585 61.5731349752311 59.5685698439962 25.30816553 25.49524494 17.30308234 12.23833216 638.093021116965
"13" "Vertebrae13" 74041695 41996589.4562531 6336824.657074 4073581.22698164 3326463 2589111 418068 313992 474.3175692 361.380492171911 349.677648189506 315.848744563386 144.2577072 142.6405085 162.3415619 130.157056 77.0320792 77.9843413988909 61.9937520880042 56.7679537689907 20.64181303 20.78317866 17.1253523 11.09984377 631.657213976161
"14" "Vertebrae14" 80654049 42393259.1320172 8769894.37182159 5358301.56096401 3637809 2636298 612108 392049 469.5446749 356.933436150346 348.224064145758 310.961707107674 143.3990913 142.204317 157.6534421 120.3220925 77.11128127 77.9319737781927 61.1449640604575 60.0063868431914 20.94284159 21.51873736 17.2201623 14.1948066 628.848115168487
"15" "Vertebrae15" 77171913 40501785.3205738 8245033.26766237 5644611.4001781 3460968 2465631 580356 418509 478.0267773 360.667710279848 351.409026160506 336.53790418473 145.6502344 143.4048293 156.8398826 143.4971814 77.44159983 78.5142891490043 59.5446575298042 60.8340108658924 21.64304518 22.36582938 15.70808033 14.6551549 631.981233124754
"16" "Vertebrae16" 72263583 37781116.8938545 6942088.47913196 5923773.06157624 3306618 2359791 507591 441882 465.9067037 350.656470369699 333.682724569863 329.04346668911 138.088172 136.5108703 137.6346018 147.140697 72.88480641 74.0401370838693 54.4558871065993 63.5436514066535 18.67572268 18.77277131 12.84604273 17.36538998 601.244530329946
"17" "Vertebrae17" 69012972 50463189 9742572 8807211 3153591 2276001 462609 417186 466.109168 468.979144 461.9970819 454.2137053 136.1930998 136.5513515 130.7861306 139.3436857 74.64715383 78.97556774 63.2236872 66.86857536 19.73329376 20.08343109 13.64973865 15.99513368 680.9707305
"18" "Vertebrae18" 64632519 48583206 8186724 7862589 2961315 2201031 389403 370881 460.6272598 466.1384744 439.1750518 448.9098513 136.4394451 137.6341066 130.7356966 131.9702976 72.93585194 76.66020751 60.56487261 67.0439854 19.39622135 19.82151173 12.58132793 15.925682 694.3990421
"19" "Vertebrae19" 56806974 41998635 7834806 7029099 2613366 1912617 372645 332955 464.8247427 473.8607935 441.2830086 436.8589413 138.3768168 140.4431418 130.4620557 127.1031958 72.36943703 76.41306527 61.75363895 64.41750805 18.58871389 18.94342221 13.59005869 13.73883926 607.7553445
"20" "Vertebrae20" 57325590 45128853 6195609 5917779 2635857 2056824 295029 280917 441.7617271 450.6109377 406.556912 411.1657356 123.8758365 126.0630166 104.5136916 114.1609847 70.45197495 74.73430085 56.49428608 59.12880416 19.56432586 19.65830392 11.1736748 13.76825997 668.1070996
"21" "Vertebrae21" 53945325 41989374 6297480 5556600 2486358 1918791 299880 262836 445.6759756 451.5859993 435.26395 412.9281588 125.0317933 127.2265234 118.899701 108.2462008 69.84347971 73.06328415 57.68205507 64.0924785 17.91848232 18.21771055 10.71999365 15.02709201 656.5448771
"22" "Vertebrae22" 46721745 35275149 5297292 6038172 2165310 1621116 252252 287091 442.7477525 450.624348 415.3041286 421.5854907 129.6004036 135.0760816 102.6358642 111.8441807 67.56148676 70.66867088 57.11553775 61.91165013 16.79241679 17.37657909 11.41240833 11.95557215 581.896947
"23" "Vertebrae23" 48435030 39729690 4602717 4000752 2231460 1816920 219177 190512 442.3680011 449.3048725 399.7680995 423.6198206 125.8708944 129.3796154 96.50026399 108.479645 68.24485464 71.94879452 52.74882053 57.60600509 18.67478227 18.76028059 10.50114103 9.671659184 619.1848491
"24" "Vertebrae24" 50842890 40544658 5547339 4306365 2334654 1845585 263718 204624 447.0474296 453.6950684 418.9715465 425.9440993 131.7923115 135.6257651 115.5539018 108.1532903 68.67921512 71.7360026 57.92242 60.39938955 18.75126072 19.0721358 14.7306933 12.35364181 654.3011187
"25" "Vertebrae25" 43109955 29959335 6751269 5899257 1951425 1352988 310905 263718 472.5082834 473.9631701 459.7608862 483.6183628 149.0357369 147.371952 149.0376192 158.7931852 72.45119868 72.56777957 69.18924017 76.44255598 20.93753927 20.93406183 20.34469687 21.5049611 473.8882833
