# Supplementary material for: MicroCT-based phenomics in the zebrafish skeleton reveals virtues of deep phenotyping in a distributed organ system
Source: eLife. 2017 Sep 8;6:e26014. doi: 10.7554/eLife.26014 (PMC5606849; doi:10.7554/eLife.26014)
Supplement: Figure 7—source data 1. — See legend for Figure 2—source data 1 for a listing of phenotypic measures and their abbreviations. [file elife-26014-fig7-data1.zip › Figure 7--Source Data/plod2_15_si.txt]

"Row" "VertebralVolumes" "CentrumVolumes" "HaemalVolumes" "NeuralVolumes" "VertebralSAs" "CentrumSAs" "HaemalSAs" "NeuralSAs" "VertebralTMDs" "CentrumTMDs" "HaemalTMDs" "NeuralTMDs" "VertebralISs" "CentrumISs" "HaemalISs" "NeuralISs" "VertebralMTs" "CentrumMTs" "HaemalMTs" "NeuralMTs" "VertebralTSs" "CentrumTSs" "HaemalTSs" "NeuralTSs" "CentrumLength"
"1" "Vertebrae1" 152556453 45708120.3868054 52354962.2040466 10017322.6966882 6049197 2166633 3299562 599319 621.292766412421 477.529211075286 452.272945118608 399.581165652582 214.327894272173 231.44318534823 195.901022024832 204.622268869654 92.6727362728928 109.370962511289 74.5534301477236 76.0185600149685 33.9953884998184 40.9102986770834 19.8003403782355 25.7036656986502 476.742351690158
"2" "Vertebrae2" 135988524 41109245.6182806 46117496.7732877 8761542.22103075 5657589 1981413 3128895 564039 585.859602647699 456.209687054403 410.440279187305 379.359216362253 196.644515217412 213.322764641596 178.058970698163 175.632343074218 85.7393337558737 110.877985602391 63.5884307667618 69.8896033258635 39.6025116943417 48.8066621012761 17.0986835346648 24.4189932356515 513.180543366007
"3" "Vertebrae3" 137692548 44105076.9778345 44181853.9719354 6904484.25178527 5979519 2492973 3024378 458640 558.561541548981 417.264918387095 400.83960458694 371.640567321848 172.726044730299 171.130007756516 173.384549131097 172.68356584781 79.0065361040188 89.063664282723 63.9496759270393 66.9267813490852 26.9887977495646 29.4085883177033 20.0325688522021 23.3931424537705 575.144031094851
"4" "Vertebrae4" 147240639 45521071.0875525 48568218.009915 7886897.84458147 6303213 2598813 3167703 558747 558.156700419798 411.1560245379 408.786961530149 350.823504168117 173.106883495904 165.652273047366 181.71697072954 144.416577985582 82.056936255239 87.9207275138339 71.7469114129658 58.6334185114463 29.0190720399954 27.9078578350916 28.8855731661605 16.6342845604524 603.744900267403
"5" "Vertebrae5" 144406773 48480936.9364581 43572680.1107573 6303729.3426491 6160770 2766393 2932209 479808 559.591872499394 410.224796567588 407.218913755811 339.213669338431 176.420638533385 170.103441308209 185.563515858841 139.925120451225 81.024359740929 86.9444443142779 69.4561741552066 57.0265088520718 27.605290333495 28.5692043840113 24.8646028479419 15.1478017928315 634.433672652291
"6" "Vertebrae6" 148703877 50203993.3226723 44129022.8687673 6223316.38319152 6353046 2821077 3077739 478044 561.708768790587 420.526225545618 399.992625784116 335.832404307662 172.912682657108 174.744356947008 173.123251221939 129.770875428704 80.9552312299145 90.6311834869452 67.0374671738824 54.5068222205068 29.0787664585891 31.5885368148875 21.9141060586012 11.4124619068247 629.299303137245
"7" "Vertebrae7" 142304526 47665246.6187071 40427838.7326227 5682905.26944625 6205752 2713032 3023937 455553 549.516514977374 409.028127606057 390.751524540023 326.638285680472 168.688511801764 172.208994239413 168.037013989277 117.057667457898 76.5882871941199 87.9276642105651 61.7938689435368 52.9004544429465 27.0579554298249 29.3058889726911 18.2451512009149 9.01539904835348 629.254455473099
"8" "Vertebrae8" 115308711 44009313.5840499 28406502.41672 4992990.60854617 4955517 2501793 2033892 419391 549.6267984671 410.254526178154 386.693728199167 323.265048941013 167.133676731574 170.004556533955 166.637130729711 124.439327063876 79.7714734535774 89.5756116414682 64.7984168114601 55.0296655943381 26.9378591793934 27.5776481313082 20.0712923830572 11.8282758465154 625.849579198724
"9" "Vertebrae9" 89702046 40397734.9622065 15614714.6969141 4814008.58069156 4079250 2562210 1111761 407043 516.422741393602 389.6138287256 337.71837333948 326.141990256465 145.886713872354 154.230803398699 122.519367769429 120.402698819322 71.1861868180756 77.1450032653805 53.9166890394139 55.1536814960335 21.5441285534748 22.0915597549437 12.1344105926247 12.116861884065 699.670803534397
"10" "Vertebrae10" 72680328 37418902.937974 8329968.08603281 3656529.14087245 3270015 2374785 588735 304290 517.572774484617 393.271048060253 326.318301546235 321.796133217109 156.955740465198 163.973594143887 115.9216982048 116.771445353142 71.1849719944091 76.1239217929897 51.6781332235136 53.9430380774523 24.2547786360705 23.753246481412 17.3851370588282 10.1329968900207 671.062473535032
"11" "Vertebrae11" 67401558 38183336.6813378 4157053.93625604 3341344.67460959 3028347 2469600 264159 295470 535.149893879538 394.879771536585 375.135608831613 323.068095755914 160.698924173086 163.923902908798 155.307949090809 122.407734837344 75.860190219161 74.3269218175142 68.8471546824096 53.7828349814002 20.7557990657969 20.6546280702469 20.8995719569739 10.9659011575524 675.203013962167
"12" "Vertebrae12" 75986505 39312792.3898057 8341884.10338784 3510930.57509023 3333519 2573676 474957 293706 544.789971692274 394.912527065129 417.907667221721 336.329424280833 167.004279552823 160.156479185006 198.154308651763 134.720230955077 81.0090832197983 75.0216908550313 88.6984781478111 60.4442938399285 25.5185321388121 22.1665935409436 33.6797617596059 16.9875256903347 683.739414257857
"13" "Vertebrae13" 75125232 37374856.1619142 8297067.32952327 5300122.82173861 3348954 2425941 497889 425565 550.718761874047 397.502049213547 424.469339798828 364.611874379584 168.648901027904 159.796177712326 199.865573413897 158.792106612951 80.0980997291866 74.3776944010882 90.2581165770694 63.8638817245502 25.1688643323515 21.9009276210369 33.6170231589103 16.2684074762912 655.016623001801
"14" "Vertebrae14" 80607744 37706460.7383139 10326854.172613 5998466.40249347 3521826 2477538 602406 443205 557.142491446579 387.404274943762 453.051510803567 386.425453731307 183.751925671206 154.208173603509 237.293269554481 171.370669079188 84.9314528642371 72.2492225501061 106.123842022467 71.0435866341003 35.1113919147049 21.3021072569821 53.0315953403314 18.8869815252053 654.550722372457
"15" "Vertebrae15" 71995014 34961375.0629161 8632577.92913305 5309565.68973476 3224151 2279970 563157 397341 543.723821903402 383.427206781259 422.546162492049 387.283258370231 171.600181487636 152.343499301975 206.255951310412 189.875073491478 78.7154909055302 71.6027757422055 81.0914794651171 69.3443098868594 23.3984490439728 22.0229352163104 25.7585326931602 19.9082516194247 640.275434947361
"16" "Vertebrae16" 71087436 33733096.145494 7852167.80286602 6152521.90509869 3215331 2205000 551691 468783 532.135237096424 379.224222884463 383.374450574579 379.622777447137 158.187300250588 151.581742224705 162.393539923567 173.986660350713 76.3716832710896 70.3392765632209 79.2028944685116 67.7190855619704 23.7958012053748 20.4768114695344 33.6299532829035 16.9459893430749 631.549343001011
"17" "Vertebrae17" 62308008 47221839 8325639 6760530 2852388 2145465 394254 313551 525.52265878735 527.191866287354 515.633099927654 526.042418201519 153.460067891213 154.777558754016 141.516745534649 158.03175810603 73.3684115160695 75.800727613438 66.0559449777828 67.7197770007933 21.2339125402377 22.2585845938113 13.8673300792652 19.1312157897283 701.588665290132
"18" "Vertebrae18" 57140370 43989750 7103187 6065955 2640708 2018016 337365 286209 520.566403060423 529.679768712736 492.537534358575 486.816728314722 149.138765127309 153.448779434796 125.99416714608 132.823728147472 71.172409367897 74.4035605365414 61.9540886068822 62.3926998295763 18.6139456929134 19.338398937386 11.7291778434159 13.7484532831525 689.071118053533
"19" "Vertebrae19" 52778439 40127913 7019838 5649210 2436525 1836324 333396 267687 516.691060837967 528.734385331211 480.59160801741 475.385310166656 150.193710947139 156.078351954713 121.162023589521 123.627810560523 70.3741823700972 73.9442677703397 60.4078112515943 61.3151329234767 18.8600054162542 19.5035216423642 11.4712637430872 14.4139046226451 682.458234366393
"20" "Vertebrae20" 52834005 41526324 5463990 5843691 2428146 1891890 258867 277389 513.214445238081 526.155700549436 469.597772655836 462.034172666619 147.819085526687 152.995339951512 115.176560764639 115.189917451526 71.2784739212132 75.1053362455496 62.1285362527177 58.3431629692424 20.3110659827564 20.4430718282505 16.7801560645298 13.3143346031819 679.295130906465
"21" "Vertebrae21" 50166837 40155696 5352858 4658283 2317896 1841175 254898 221823 505.275312784433 516.896505304935 463.180459830842 453.468820216397 145.369810104899 151.625455349772 104.261634821042 105.222706471589 69.5961346544821 73.5459038913134 57.6835705064378 56.3316675054616 21.0302699057386 21.9083842912549 9.78221447253275 11.6738180532685 683.893837837252
"22" "Vertebrae22" 45712296 36506862 4667544 4537890 2128707 1690353 222264 216090 497.724954740404 509.27724508876 460.529821620396 443.045808902164 137.351546795144 143.847195121811 99.0033693572772 89.7069827168186 67.3898041960424 71.0754424961365 58.1659318365466 53.9256639168525 18.3013097560245 18.6372263877318 11.2584966237008 10.7852265811522 685.261017024471
"23" "Vertebrae23" 45841950 37571877 3852576 4223016 2117682 1727838 182574 198009 503.654342854226 512.674319583388 460.884926013653 467.331538320441 146.095432638783 150.572260073973 105.668242107964 124.12408213964 69.004876601257 71.4472470297731 59.0811225080142 62.1574765941271 19.7086157590909 19.4656360343447 17.833682013591 18.4298038852563 629.928035536097
"24" "Vertebrae24" 46619874 37405179 4750893 4417497 2151198 1719459 222264 207270 507.325321531312 513.777819346878 491.287953711794 471.101182262492 141.633877881165 142.674526890684 142.82002897803 124.017123181199 68.6293052950287 70.1942626052898 66.2174552487417 61.2119196706348 19.8460031170024 19.7985640599965 21.3013849598003 16.2056481667649 634.813903193641
"25" "Vertebrae25" 49481523 38007144 6760530 4611978 2293200 1756944 317961 213444 510.60652052906 514.227685214394 498.288323309075 501.311978036168 141.011743479239 140.792178262051 139.203354189827 144.420823647775 68.3126692225981 69.5438335007319 65.3032936421121 64.8345965623856 18.1849668195204 17.9630352533747 17.3463733186099 19.7205181183013 501.021133636731
