# Supplementary material for: MicroCT-based phenomics in the zebrafish skeleton reveals virtues of deep phenotyping in a distributed organ system
Source: eLife. 2017 Sep 8;6:e26014. doi: 10.7554/eLife.26014 (PMC5606849; doi:10.7554/eLife.26014)
Supplement: Figure 7—source data 1. — See legend for Figure 2—source data 1 for a listing of phenotypic measures and their abbreviations. [file elife-26014-fig7-data1.zip › Figure 7--Source Data/zf_034_si.txt]

"Row" "VertebralVolumes" "CentrumVolumes" "HaemalVolumes" "NeuralVolumes" "VertebralSAs" "CentrumSAs" "HaemalSAs" "NeuralSAs" "VertebralTMDs" "CentrumTMDs" "HaemalTMDs" "NeuralTMDs" "VertebralISs" "CentrumISs" "HaemalISs" "NeuralISs" "VertebralMTs" "CentrumMTs" "HaemalMTs" "NeuralMTs" "VertebralTSs" "CentrumTSs" "HaemalTSs" "NeuralTSs" "CentrumLength"
"1" "Vertebrae1" 53621190 37566742.3188223 57325829.6475344 7315393.4309665 2347002 788508 1379007 192276 187.7922353 329.818928557412 336.361848382583 265.113025268891 109.2195255 103.5729425 115.2651796 69.78735715 78.09421458 109.472817403001 78.8895539400718 68.7019972599152 28.2679132 35.09689304 15.98108761 17.31978919 469.27193503215
"2" "Vertebrae2" 57232980 41416321.889817 64258009.643351 4984743.9849012 2556918 947268 1495431 123480 174.9227591 302.787697897726 327.732297952432 225.234874857819 95.85453336 81.79822355 105.1352938 60.26931689 74.16279971 97.3102069332477 78.2006829379945 55.030934493837 22.27012432 25.92184808 15.34680955 8.843146453 591.617021554306
"3" "Vertebrae3" 53343360 43872145.2988767 57043248.7198492 5329016.52113848 2434320 1016946 1295658 127890 164.3648001 283.054538940759 313.841583655012 237.115824358524 88.94948201 74.80851505 99.72542979 68.45732549 68.81450046 91.32356073083 72.0109538432854 55.3949741257221 20.81451982 22.83812074 13.64827647 8.609019262 598.06825315568
"4" "Vertebrae4" 56890323 47452575.5800375 59869258.8941235 5995405.00996034 2592198 1111320 1355193 133182 166.7307284 292.178864476081 314.494952545647 240.256158865194 88.49177493 80.57444631 95.85909081 60.42582817 70.93196696 89.0645834211009 76.5792406350719 58.3540102006012 20.45281388 22.81914376 15.21008069 8.563889017 669.771988902543
"5" "Vertebrae5" 54000891 45071883.0332234 61593529.161161 4485785.5937668 2490327 1060164 1341081 88641 157.6164802 273.638610142041 304.991608579514 195.538857086474 83.23162471 71.37379213 92.2434834 31.52119709 67.74553713 86.2223759231859 73.5453163278737 50.1601136678434 19.16808848 21.42661133 13.32571062 6.759788308 645.820406969929
"6" "Vertebrae6" 53667495 47725392.1877942 59018804.6181449 5684677.26608656 2433879 1075158 1254645 111573 155.5595526 280.121703953356 293.08225795182 208.660494757678 80.05427326 72.71568328 87.2795985 40.09409411 68.29012373 90.3005021567017 69.7864325013384 51.3990328537248 21.75209671 24.5681764 13.28445468 7.799628861 691.184957199006
"7" "Vertebrae7" 47740455 46257680.2495979 52147310.0902526 4766225.53751743 2160459 1040760 1033263 86436 152.3038755 279.588058330949 287.726759042251 193.258970865618 77.61963678 71.47248505 84.6734942 31.73234803 68.24169234 91.3674090888855 67.318794307299 52.4087450826723 21.87227142 23.81156884 11.91165769 10.09801368 666.226654249861
"8" "Vertebrae8" 43739703 44434823.1155065 42796059.566034 4304163.5686732 1991556 1017387 903609 71442 149.132971 276.472270953699 277.246064533301 205.973787202801 72.72801413 71.65705585 74.86280114 29.51104328 68.59809554 88.1721792398586 66.7039799524179 54.7766607475018 21.62540502 22.43991062 13.83948925 8.249948089 660.915586933818
"9" "Vertebrae9" 38090493 43475323.1434348 29889641.335047 4393260.73222983 1760472 1013418 674289 71883 148.0958207 279.102423590305 273.504929267434 203.690446405008 71.17896437 71.4793302 71.19971798 29.55896896 65.95614515 83.6836258497088 63.1407657332433 55.0214898359519 17.87196667 16.73341251 9.924704482 7.823975243 700.136366273041
"10" "Vertebrae10" 23282154 41670412.3954869 2273085.74435242 2554264.04747088 1065456 974169 50715 43218 154.6570541 282.846270534628 249.45412922984 188.081867601942 74.25673397 74.35001626 71.47691346 27.60624829 72.57847665 82.0833603090372 59.9150206751649 52.528420809724 17.96622674 16.16435887 15.74034595 6.883968925 699.45286935661
"11" "Vertebrae11" 23597028 40122149.3618648 4614348.81896962 3159001.44247472 1091916 926541 120393 47628 157.9167057 291.731132857917 279.79138280742 186.962978875084 75.98065492 75.93204746 75.38785055 26.74428731 69.21115168 81.7498590552926 63.2291421787822 53.0087532131191 17.72702686 15.76207378 14.55820618 6.216106467 703.026874271216
"12" "Vertebrae12" 23069151 37806335.5536256 6309336.01391037 4197470.87279302 1071630 867006 145089 68796 156.5371695 292.676175382883 258.644302716222 198.053740187186 77.46034658 79.50614094 59.28351549 34.47633443 68.57957039 81.7216458860841 67.4102388970642 57.2728715041794 16.80077252 14.03279703 15.05143735 8.058769454 687.523906812216
"13" "Vertebrae13" 23976729 38875197.3595945 5703349.702779 4292541.09294275 1119699 919485 131859 75852 156.54362 286.891404384823 273.972384941598 212.667619519388 78.12216982 79.83773405 66.36223505 40.99931983 67.98330526 79.0888791573443 63.0775937961871 58.759878199714 17.48217335 15.52763114 10.68031256 11.07755815 683.223189558896
"14" "Vertebrae14" 23513679 38611624.2597133 5978830.19865322 3950590.75102077 1100295 904491 123480 76293 154.221073 286.538091359642 247.227135811391 201.911577527373 74.07657313 75.94014274 52.71839006 34.93917168 67.2856211 79.9965940515717 61.1559506578266 56.664450892219 17.70955917 14.84041441 7.510425851 7.754384424 676.070766999406
"15" "Vertebrae15" 23911902 37581258.7299651 5664969.79203967 5601494.3499493 1119699 898317 118629 105840 152.3243161 284.267363194999 247.286003901928 230.888075278138 71.22364222 73.88423374 51.98654152 40.08528483 66.86009909 80.6960603503609 60.1256230511901 60.9875366545474 18.15722697 16.05877474 8.476068663 8.472323633 646.302551190679
"16" "Vertebrae16" 23106195 35434192.7517951 6437315.04914904 6145943.44745815 1087065 854658 126126 112455 149.618834 283.018621805049 245.495936843808 229.035676877594 73.16349408 75.83061076 56.51428133 40.2775889 65.61620865 77.5821244674304 59.1265938615171 62.7734778429341 18.27845094 16.41404705 9.171689891 10.31524138 643.433224428655
"17" "Vertebrae17" 22430142 17864469 2704212 1861461 1052667 835254 128772 88641 144.4156547 153.5080957 111.6563631 104.7459753 69.15011725 71.98190803 42.52721477 36.83856678 64.61061609 70.94661337 48.7657391 48.14947791 16.72888106 14.52680172 10.52229951 8.324248076 493.0075375
"18" "Vertebrae18" 21040992 17318070 2102247 1666980 987840 810558 100107 79380 145.6998116 155.0232203 102.3940615 102.66972 70.29736757 72.24936141 39.13624608 34.28850183 64.80850372 70.13958958 48.57239571 48.36018207 16.38186161 14.75167391 8.30640147 8.387327121 457.095613
"19" "Vertebrae19" 20920599 17271765 2167074 1518804 979902 806148 103194 72324 144.6787361 153.2728504 110.3311994 94.62100195 67.89351217 69.45519552 44.43794506 29.81777945 65.33201138 71.11789209 47.27120551 48.62361649 16.6484323 14.54278975 7.915972252 8.457103248 467.1786727
"20" "Vertebrae20" 18494217 15447348 1611414 1435455 873180 728091 76734 68355 144.9529921 154.1526943 100.1662777 96.22902455 66.23786164 67.39719691 31.94612239 31.26028931 64.10029493 69.65441614 47.774074 45.22166085 16.15836904 13.87726483 9.704304789 6.765647964 447.4998442
"21" "Vertebrae21" 17558856 14771295 1685502 1102059 826875 694134 80262 52479 142.3415833 150.2915848 104.5800387 93.53779146 66.1687683 67.59827801 38.98658192 28.25253546 63.23274554 68.33645913 47.29516106 45.70674047 15.68455208 13.90460905 7.860326045 7.133771689 446.3012793
"22" "Vertebrae22" 17262504 14530509 1815156 944622 811440 681345 86436 44982 144.3326905 151.9018712 111.5697722 89.12346966 66.52772334 67.52663517 47.34639696 24.17789578 63.52448857 68.59053119 49.4533468 43.38324524 15.98956876 14.32874611 9.129850887 4.614159306 447.0153814
"23" "Vertebrae23" 16892064 14197113 1787373 907578 788508 660177 85113 43218 141.1934884 149.798804 99.06809042 89.54300974 64.70833135 65.78402874 34.40858516 24.58932481 62.89806128 67.74180116 49.15854613 43.06971652 16.86415962 15.3855084 12.20714667 4.185957177 451.5373065
