# Supplementary material for: MicroCT-based phenomics in the zebrafish skeleton reveals virtues of deep phenotyping in a distributed organ system
Source: eLife. 2017 Sep 8;6:e26014. doi: 10.7554/eLife.26014 (PMC5606849; doi:10.7554/eLife.26014)
Supplement: Figure 7—source data 1. — See legend for Figure 2—source data 1 for a listing of phenotypic measures and their abbreviations. [file elife-26014-fig7-data1.zip › Figure 7--Source Data/zfm18_si.txt]

"Row" "VertebralVolumes" "CentrumVolumes" "HaemalVolumes" "NeuralVolumes" "VertebralSAs" "CentrumSAs" "HaemalSAs" "NeuralSAs" "VertebralTMDs" "CentrumTMDs" "HaemalTMDs" "NeuralTMDs" "VertebralISs" "CentrumISs" "HaemalISs" "NeuralISs" "VertebralMTs" "CentrumMTs" "HaemalMTs" "NeuralMTs" "VertebralTSs" "CentrumTSs" "HaemalTSs" "NeuralTSs" "CentrumLength"
"1" "Vertebrae1" 223440147 45684911.1575695 63579566.1967278 12220106.4354243 8869833 2892078 5062680 945504 563.37625096361 336.44173517839 331.112843487075 287.807409404173 171.712916005916 184.25469048166 162.734342125197 158.427676790021 97.3649678101355 107.061667212823 78.0238483981451 76.7616814526999 31.0946183717884 40.2770740122682 19.6491524507544 20.4921457022772 527.150797223707
"2" "Vertebrae2" 211447152 48583755.4938558 55983050.4935902 9180625.01174355 8996400 3225033 4987269 808353 527.392506528281 312.763688705697 297.0493809664 268.368993114824 154.982941876372 163.036263153961 149.426656524309 131.79041106787 85.1147164994621 94.2567901574526 66.8390180137409 63.4104681469351 27.4857982146771 31.2782152588347 18.391318380564 17.5366333884619 616.656816816553
"3" "Vertebrae3" 226366623 51355245.5283978 55891818.6093787 10388837.6995228 9532656 3504186 5154408 873180 528.372227304611 312.388115665811 292.825362006334 282.625815374609 156.374839606833 157.684759962431 153.938630360684 158.522733031819 87.3966121133447 95.5115782465476 65.6348980279654 76.3989411101428 28.9563780392402 32.9205151914113 20.0009788964067 23.3658241486927 629.130417868061
"4" "Vertebrae4" 233775423 54307866.9970177 58197091.6018012 9264994.82518962 9869580 3774960 5246136 901845 532.647072862093 312.269070944584 300.700386374007 259.335560137557 158.978500092227 158.64549717078 162.501348908806 125.781458692372 88.4043275240339 95.1567060252038 69.7442937900976 61.4290276746834 28.0900760360514 30.8453475600671 21.912189961402 16.6076662799838 674.347356339697
"5" "Vertebrae5" 236970468 54702579.6191793 57644168.3547452 6562222.57490757 10176516 3899322 5555718 723681 520.776175453108 305.375216780997 290.108548443792 228.629943005082 154.295406222722 158.837079691702 152.841361353127 102.648379310046 84.4025904074022 92.4365771923423 65.3171176919927 53.7111943580445 27.7250934777961 30.1975402779453 20.3327678423175 12.0442822408798 684.102852445698
"6" "Vertebrae6" 232043616 53997438.4927096 52976435.4908272 8124031.50469219 9940140 3836259 5271273 892584 516.242567139461 305.867817429231 284.421782187802 234.790434882061 151.337950563419 155.307155894291 149.403878799124 113.113703244037 82.8242335073435 91.9406221042933 64.0689757342924 57.0524949786093 27.6869167734726 29.2627290935502 19.7229185101206 15.0004099386259 726.163984380331
"7" "Vertebrae7" 217800198 55697137.2045706 43242778.4410881 5982937.87268468 9289224 3932838 4676805 716184 510.991043946049 300.638995673647 277.013982804261 224.300716433256 147.703800629095 154.240784788591 141.136153732224 93.8648051593842 83.0816672459558 92.4865228365265 61.9100266183952 54.5811811558898 29.9511883747729 31.8567804321598 19.0573725557377 11.1947305872193 739.397945520135
"8" "Vertebrae8" 175199598 51859402.503453 29572866.7820903 5162645.52089091 7642089 3903291 3046428 672084 497.976412735639 295.29630227633 261.565862929273 221.879837309731 140.853264921473 150.597306233772 125.676224515631 103.450659954087 78.5046238434404 85.1521783959912 58.2885439848184 54.9162613595491 25.692184849306 27.0394814411329 15.5057139674038 11.6979139683486 752.253104177776
"9" "Vertebrae9" 142554573 46756791.7575883 21712482.7374363 3550674.98113793 6232653 3653685 2101806 469224 497.70601810628 296.305377369011 250.667570638557 214.48318865001 139.817733663732 150.260509871938 114.764776081106 93.4355227182372 79.1173476835572 84.2931834224254 57.1827263888121 50.705100659734 24.7600751117545 24.8035549009473 14.1258639860813 10.0378147549922 741.311126722742
"10" "Vertebrae10" 105640227 45947302.1128718 4007805.59664412 3697264.60500712 4478355 3612231 385434 472752 512.069284697483 299.215100248211 278.58835793492 221.76288387045 144.614188778609 147.175644514835 137.543019097213 105.694914352837 85.3809560686623 84.8281562398891 64.4484636273371 52.2619248861271 26.0866101005515 25.1002800078777 19.2170457392874 11.8459340376013 703.01169704857
"11" "Vertebrae11" 115364277 46676724.9728374 8172325.89628072 3505923.54699863 4862025 3717630 661941 498330 518.42826261047 301.116676560597 277.226819286496 227.339343682403 151.396887788024 155.070883468445 140.092762218228 116.750235129383 87.718555511131 85.3580469505509 65.1842846408885 54.9147891851513 26.6819939342527 26.0476875884744 19.559597244183 17.5234925418897 718.109727215545
"12" "Vertebrae12" 116132940 46586210.2010045 7437496.53355544 3559773.82067888 4973598 3843756 680022 468342 515.451253488933 301.163113418798 270.966343650908 232.179369053285 145.999664041196 148.90286395767 141.442941951596 114.490018545391 86.9420020548712 83.7907566571673 65.4931623296198 52.6055993801714 26.9023999478382 27.4225121286075 19.2021525301866 12.4974464892223 692.189984759407
"13" "Vertebrae13" 115706934 45633711.3174444 8325425.90924107 4676341.30951459 5002263 3694257 751464 570213 509.193822736222 297.591863280098 276.16411950251 238.288099501768 145.624561496969 146.130225764237 154.314139569073 124.674219088005 84.7392186385161 83.0004321550113 66.9980828159883 55.6369089224961 24.6385227458705 25.3592170054169 19.8281299457393 14.4895040136379 715.698925252399
"14" "Vertebrae14" 109992897 42162579.4449917 6849291.08458043 5657399.28368161 4795875 3482136 695016 630189 509.034586390384 297.225963555685 261.863310937948 256.874251927261 141.651923381625 143.121571861276 142.456557699067 130.928295990286 83.2939854857143 80.7301425758911 61.5409657672403 57.5117256148381 22.866992391744 23.8476218244828 18.2750696783514 14.1560326278796 661.253404752334
"15" "Vertebrae15" 111122739 43244236.0219846 7367153.86720693 5487059.08467769 4865112 3524913 739116 620928 510.784047714995 294.924312786736 270.418715143229 259.484285107434 143.640360992334 144.55245348473 143.265074793716 138.202894947447 83.170166248983 78.3481993884943 63.1705403916169 61.8684325552648 23.177986305651 24.7408448767469 18.1553552513458 15.9506579500413 682.598386203782
"16" "Vertebrae16" 107798040 41896612.7013765 6687459.32439528 5276586.48317073 4739868 3427011 715302 611226 509.176833626659 292.593684792049 258.887274617808 256.413267989117 143.803121666085 145.662776110674 134.303523419328 142.309981660825 83.2559029661867 80.6499558645507 63.3815076476622 61.2261509605196 22.8841005701975 24.5113081192494 17.4920388712478 15.4565897090932 684.555779168487
"17" "Vertebrae17" 101250513 74921490 13900761 12428262 4483206 3256785 650475 580797 501.501362574017 507.381193065229 473.259885952334 497.643410066744 139.19946868512 143.195296307884 118.750004953442 131.844465443767 80.9187707035569 84.2569313486826 71.9616165396252 73.3300756994998 23.3776294513931 24.9261110185942 16.4353328867923 15.9333616009535 843.82820485594
"18" "Vertebrae18" 96203268 72958158 13335840 9640701 4272408 3184461 626220 455994 498.788794225976 507.259898081051 473.045431820679 470.908387192256 139.695776733665 145.155012009001 118.140442525787 116.143614309075 79.1582150910971 83.5408755789632 69.5748443279652 64.5926345137128 23.2134090539489 23.8639564320112 16.878056243995 15.1643660499811 816.271988515057
"19" "Vertebrae19" 89702046 68392485 10798326 10492713 4002075 3004533 508473 497889 488.680417812753 501.364629480981 446.744457220113 449.408961344544 136.295315632703 141.517916048033 112.749274696784 103.79213274747 77.1654421980632 82.46370316297 64.3247721500175 62.3046234804937 22.6059545130792 22.7235490622054 16.5929335682935 13.4866837384787 813.841700594031
"20" "Vertebrae20" 86405130 65660490 10344537 10150056 3897999 2918097 489510 479808 480.922641149941 492.261918415193 445.133114656043 444.358038574219 127.380573685582 133.020995126009 98.4722851075834 100.51748027087 75.6828854281731 80.6251853206323 63.4072581267678 62.1995039130189 22.119894121784 22.407807767029 14.5080634891354 15.3248763592522 786.941904107169
"21" "Vertebrae21" 85275288 65716056 10159317 9168390 3806712 2883699 482454 435267 484.277737562774 494.277626706851 461.78554286237 439.420572594105 132.685712014174 138.336481129754 111.48605603588 96.1339338699102 75.6891218779326 80.8710861479542 61.739017394233 61.3902278580891 22.4737664657167 22.8677330453547 13.6409818186122 13.3823478482859 864.908028286667
"22" "Vertebrae22" 72309888 54686205 8825733 8575686 3314115 2492532 419391 391608 467.679757621765 472.412583223301 437.923492230026 469.701625666245 124.984458785819 127.615734303089 97.1088094406702 130.170965090985 70.1964802886983 72.4377740053639 61.2339802920363 67.7964619724776 19.8938993487089 20.1870699129261 13.6309576878442 20.5956320680066 768.470769865259
"23" "Vertebrae23" 78227667 60613245 8057070 9196173 3552255 2724939 382347 427770 471.374186842205 477.381519936386 443.7715400921 458.39012955975 122.375928609141 125.041802852263 101.487552440541 118.154341124153 73.6754408406302 77.7404680046866 60.2960240614089 65.2494948658289 22.6441756169559 22.9329907492359 15.4696981719266 19.2856755773084 805.506399039097
"24" "Vertebrae24" 74828880 53834193 11937429 8612730 3395700 2462985 534492 377496 490.387407078416 487.082417377865 499.018637262337 502.370296742692 138.465217714702 132.29197774561 158.046139923338 147.416012835308 73.4454950336761 73.7695030415176 73.1794190501874 73.0883694795656 21.5661189628504 21.0156477995684 25.185631337176 19.0028516027894 709.510109873757
