# Supplementary material for: MicroCT-based phenomics in the zebrafish skeleton reveals virtues of deep phenotyping in a distributed organ system
Source: eLife. 2017 Sep 8;6:e26014. doi: 10.7554/eLife.26014 (PMC5606849; doi:10.7554/eLife.26014)
Supplement: Figure 7—source data 1. — See legend for Figure 2—source data 1 for a listing of phenotypic measures and their abbreviations. [file elife-26014-fig7-data1.zip › Figure 7--Source Data/zfm19_si.txt]

"Row" "VertebralVolumes" "CentrumVolumes" "HaemalVolumes" "NeuralVolumes" "VertebralSAs" "CentrumSAs" "HaemalSAs" "NeuralSAs" "VertebralTMDs" "CentrumTMDs" "HaemalTMDs" "NeuralTMDs" "VertebralISs" "CentrumISs" "HaemalISs" "NeuralISs" "VertebralMTs" "CentrumMTs" "HaemalMTs" "NeuralMTs" "VertebralTSs" "CentrumTSs" "HaemalTSs" "NeuralTSs" "CentrumLength"
"1" "Vertebrae1" 115132752 45459141.8217068 62276306.4143326 11550978.2851655 4769856 1632582 2674224 501417 489.391809649906 509.935401060457 508.09526154925 449.829002532112 171.801365111748 172.172960665221 172.832228387598 154.095307299955 90.9826764629622 107.674267937972 84.4918143621038 76.9923303891989 29.2474116674919 37.0701011039447 18.4846102399553 23.9759253367186 543.026572473823
"2" "Vertebrae2" 111808053 46737392.9402938 59465218.45089 9474411.95516292 4827186 1742391 2657907 433944 474.134693856271 504.486383673316 487.190684864056 413.183524117117 159.481774467781 163.997262895358 157.77529095006 122.001326657751 82.5402269243234 99.3523909721099 75.7777161411769 62.3458252702002 26.1202721921921 30.8464727476273 16.3405462771913 17.2770390579932 583.404940072789
"3" "Vertebrae3" 111669138 53662069.9850622 55093766.2214803 7102754.10176652 4870845 2062557 2498706 323253 456.624767575817 482.327747068226 466.634311811651 402.850002825704 148.661912147609 149.671336016417 148.382658792891 121.729088310734 80.3743505059591 95.8330784645157 71.8090645059041 59.6758746689787 25.8578382780482 29.7951347421102 14.6889569173074 17.7754116864369 649.065194817567
"4" "Vertebrae4" 116290377 55804302.1350707 56223315.1368374 8323592.8162708 5090463 2174571 2535750 381465 455.861221215826 476.803577430409 474.259692617447 389.643361314334 145.94089349699 146.806930273084 147.983289706686 94.1953824527961 80.8990470794227 94.5534589885019 74.4787978261025 56.6256303806503 25.1193600435014 28.7054266280754 15.6779385586851 11.0000609676194 649.573703896332
"5" "Vertebrae5" 122606379 58046208.8193744 61233375.4749885 8285565.91615112 5362119 2265417 2740815 377496 459.208685130625 486.66056371326 470.74729103324 391.477910765487 148.678934658459 149.862418446682 149.141199033674 103.024915789932 80.8603342179222 96.2321494047294 73.5015537081307 56.3088626687359 24.3789991732745 25.7430300652986 16.511499853093 11.9874658316505 684.51056393176
"6" "Vertebrae6" 117151650 57227896.5499156 57386525.3847159 7213607.86307625 5159700 2257038 2586906 328545 452.196696539861 480.892713327891 461.920071278106 376.383041383253 148.087028277579 153.709372835265 144.993920822483 75.1288743286901 79.1488363104326 93.2128109502601 71.9793951719824 54.4176488487936 25.5470209617901 28.8423429677613 16.7593093444547 9.2580495893838 710.013819025581
"7" "Vertebrae7" 114299262 53171223.5017706 58174624.5094186 7349248.29284198 5038425 2064321 2633652 333396 447.206060105653 478.591421782318 455.347616079525 381.146739688265 144.571852964684 152.051637735713 140.01307843604 80.5962875074499 77.4883474914451 94.5853537607053 68.4608498168335 55.018813471226 25.4702976710356 28.5886021828547 15.034988797698 7.67680832629443 665.281955227726
"8" "Vertebrae8" 104649300 56831598.6042738 45386867.2762266 6591084.06089888 4568760 2218671 2061234 297675 440.622312158203 474.194443601144 439.973651977865 378.782850226551 142.557206859348 148.107534300223 136.695523559318 81.9315088554323 78.5792005745086 95.1064379968063 66.9030983765138 54.2509005383044 25.9924220801081 26.2465398943226 15.7937184866635 9.66804215055526 723.81922382475
"9" "Vertebrae9" 83135997 49376612.5939735 32970511.5241791 3722981.02269851 3742767 2081961 1498077 168021 437.77382533793 467.667569220405 438.239900155102 355.553118684727 139.204737273642 148.438173012277 124.082159670423 71.8322186400217 74.6957288379165 84.640739375561 66.6132459547122 51.4795459063943 21.5514222234612 22.1767833175928 14.908373824329 8.69527866876916 732.23151877317
"10" "Vertebrae10" 48842514 42513606.4396395 3780873.4104098 4311780.59071932 2210292 1842498 173313 194922 422.626898474996 445.378949453141 380.767346631171 384.106628569815 125.252091673216 128.265674012814 100.84204312357 81.9030764884012 73.1493576842306 78.6756897797718 53.48128995711 54.6040248211969 21.4373492488655 20.4749653526954 14.208740183218 7.96190282275017 683.7506500467
"11" "Vertebrae11" 53009964 43634471.0802929 7454797.7302181 3905114.2554605 2368611 1857051 341334 175518 437.643199219902 464.36425228923 414.164657279677 368.769877409036 134.152936669008 136.980994916914 118.615719706096 75.3749665098042 77.9386058614508 84.1292719009426 66.0582554392997 53.9469669984535 22.2721587502252 21.3383428680476 16.8424179085189 8.12552786517011 668.312500923912
"12" "Vertebrae12" 57584898 46787135.059428 8280321.56664459 4836531.89015215 2575881 1993761 373527 217854 431.834777736582 453.154550255745 427.395238688118 392.868901025235 131.179305856621 134.412221164199 120.454750242261 96.3647370384465 77.5383094987069 82.089658243501 70.7066703572347 59.2802801922216 21.9520487944086 22.2826817733582 15.9494569471717 12.9401685512157 707.837721106443
"13" "Vertebrae13" 55528956 43794555.8198596 8326107.82218317 5480189.64107807 2516346 1891449 379701 248283 427.176193498017 448.529025815804 425.455508456278 393.362495496852 124.446966532111 127.730693465452 120.197664327169 84.1256121791335 74.5243306639258 80.0007617151356 65.2500520323514 56.6319889185752 21.200784800327 21.4331260982324 14.8042679981069 8.52347276593355 686.843254694582
"14" "Vertebrae14" 57288546 44348481.6884625 8537621.13049778 6618661.55100903 2589111 1902033 389403 301203 421.525704557757 444.20985681617 417.915905104429 388.167299587287 122.31988665758 126.25116533954 112.847890492228 89.0562952247412 74.9800622756503 81.4886124881096 63.3902904593148 58.7227430242429 21.6842915300956 21.9419695927195 12.5339945036108 11.4761035090584 686.705243944099
"15" "Vertebrae15" 55056645 41095879.3264189 7865750.04656238 8246022.14739584 2518551 1791783 358092 373527 427.397575826095 447.955150395756 423.097343041289 419.106768184369 124.731167944452 128.712834894498 111.203553429782 111.238952000669 74.1691286113303 80.1862241179811 60.6850788511759 65.3265303168535 19.647300001253 19.4735924416287 12.5319224522387 14.8720846520732 670.89527566083
"16" "Vertebrae16" 51046632 37028664.3535077 8405311.91671469 7598597.5941412 2346120 1621557 382788 344421 421.030901122559 445.679763696429 401.764271956672 413.822181664332 123.861130295548 130.621117140546 96.3380158758737 105.566350324483 71.6824318396566 77.7719102541036 59.0621837793917 64.0475362352259 19.583029221216 20.2803878767551 10.3000642422593 13.448786206041 636.477444370266
"17" "Vertebrae17" 50398362 36312381 7038360 7056882 2339505 1669626 334278 336042 413.101318309712 421.812956629268 384.719305016448 396.429224732406 116.077688683243 121.353559650139 94.5564902060649 100.519786849379 69.4136053637379 74.2013265312437 58.095189324564 60.6552295667992 17.5383835565797 17.7069269931352 12.1466129209565 11.8232267634108 653.508040391386
"18" "Vertebrae18" 42183855 30181599 5991867 5973345 1967742 1396206 285327 284445 409.700394338725 424.080882866363 371.850694709507 375.470105103107 114.265872264837 119.695785575191 90.6411342635898 88.7799939084492 66.5874097684639 71.4496347772706 54.837491711825 58.6938544254441 16.8052303988598 17.0106110382651 9.81745075161039 11.9092255056581 574.290137637838
"19" "Vertebrae19" 42137550 31931928 5112072 5093550 1972152 1486170 243432 242550 401.052127253874 413.164095336064 371.200282347306 355.08149532848 112.727677087315 118.272620443318 83.7075488485829 80.6126306227662 65.8545095352466 70.259475717512 54.3265700305966 55.6187626611582 16.9592922301387 17.0438769134054 10.1594628996103 11.1978103566811 628.986536670073
"20" "Vertebrae20" 37766358 28412748 4936113 4241538 1755180 1309770 235053 201978 403.699070065306 420.606255542661 363.314673438783 341.223305204033 116.244483114618 121.313107364037 91.1354108331724 62.9332873275244 65.7957232969272 71.5864043531492 53.3891297986806 52.1969393177809 18.8641405805461 18.7607883500406 12.1014225473832 9.7272095641821 544.06052850965
"21" "Vertebrae21" 37118088 28727622 4361931 3935925 1737540 1337994 207711 187425 391.350352974715 405.769570532085 346.627788079717 337.710759466338 108.970074258744 114.366884049681 69.7065825278208 65.8391839169245 63.7112831782083 68.8465696424327 50.2462092886157 52.3680859428656 16.6095856799095 16.0901126909557 8.63267767788234 10.7942088184584 611.182930090058
"22" "Vertebrae22" 34145307 27245862 3111696 3732183 1601712 1273167 148176 177723 393.474818286868 409.182729300244 331.273118859427 331.870562846522 110.039835017117 113.575068314531 62.8723829060338 66.2533634324806 63.4409843392319 68.5230340969813 47.3766039515762 51.6035804141265 16.8035346747262 15.8764879022251 8.08563047724123 11.187963590721 582.501792391409
"23" "Vertebrae23" 33117336 26051193 3065391 3898881 1551879 1218042 145971 183015 395.761477423956 406.235502763919 349.248504264716 364.87269648797 105.679850803474 108.082786713303 77.9722518327224 91.6284602605464 65.4556017494077 70.2876072151806 50.2266325587934 55.8684930367497 17.1162403328854 15.8035122768002 8.6908028131359 16.559469821814 546.785153554307
"24" "Vertebrae24" 34265700 25801146 4334148 4130406 1604799 1210545 202860 191394 399.84728419625 403.592269802732 399.733774507963 376.5728282197 110.403340659463 106.867475892923 122.381003714537 116.167384786338 67.6530006508254 70.5860242498915 63.2150863199468 59.1949633677305 17.4047770602731 15.6348893163659 19.6504960399089 18.7167405341635 573.444211580659
