# Supplementary material for: MicroCT-based phenomics in the zebrafish skeleton reveals virtues of deep phenotyping in a distributed organ system
Source: eLife. 2017 Sep 8;6:e26014. doi: 10.7554/eLife.26014 (PMC5606849; doi:10.7554/eLife.26014)
Supplement: Figure 7—source data 1. — See legend for Figure 2—source data 1 for a listing of phenotypic measures and their abbreviations. [file elife-26014-fig7-data1.zip › Figure 7--Source Data/zfm21_si.txt]

"Row" "VertebralVolumes" "CentrumVolumes" "HaemalVolumes" "NeuralVolumes" "VertebralSAs" "CentrumSAs" "HaemalSAs" "NeuralSAs" "VertebralTMDs" "CentrumTMDs" "HaemalTMDs" "NeuralTMDs" "VertebralISs" "CentrumISs" "HaemalISs" "NeuralISs" "VertebralMTs" "CentrumMTs" "HaemalMTs" "NeuralMTs" "VertebralTSs" "CentrumTSs" "HaemalTSs" "NeuralTSs" "CentrumLength"
"1" "Vertebrae1" 178616907 38462526.4136045 62206633.6195924 5434144.22818978 7240338 2460780 4381776 410571 599.103406428748 363.453184278466 400.220004609614 288.855589487491 194.487294792804 174.347414062656 205.081410221686 141.614892782293 93.4007949141187 94.7888969498068 82.9343922756033 57.7702778153123 25.0509457333203 27.4022423321122 21.7294648555479 18.2722876417564 493.662293901191
"2" "Vertebrae2" 177283323 42849189.5286704 56696774.4211509 4779947.31590811 7680015 2812698 4480560 383229 569.356024904984 353.375192768019 361.701538429039 284.387124007073 183.472214356071 171.093905457836 192.890318312373 133.181193893757 80.9361280410438 86.1208109921473 68.1753929806267 55.9152534893559 22.8030900854464 24.8671342922705 18.165729095045 16.5282326728235 576.294530047913
"3" "Vertebrae3" 181561905 46542172.4675723 53790188.8369194 3845174.64439624 8001063 3198573 4484970 318402 552.16803773693 344.740277545614 346.205104350215 263.968215756429 170.470030945124 160.78007650368 178.556599078862 110.36541015191 79.7152453631071 85.2453076621477 64.8686058358375 51.2118911869163 23.8440943048571 26.3002871231608 18.206016935759 14.9222721485578 658.553089755614
"4" "Vertebrae4" 189091098 44805727.131607 59382225.5741161 4031667.44472781 8259930 3081267 4825422 355446 562.215678320155 343.35815736451 358.496203869055 251.975016653553 180.544479691978 163.974044008758 191.329660150418 82.1782378720088 80.8252269664832 83.0029243021418 68.7820998583883 50.1136969177832 23.4098622060109 26.8997267236133 19.1578477370608 11.9771187100449 612.735520825542
"5" "Vertebrae5" 187692687 43125438.8022229 57160712.5566447 3889920.7167827 8213184 3014235 4812633 377496 553.238167425333 334.004954440785 350.381256516336 252.938876613345 177.237155686704 158.548934427361 189.586285942301 99.9286401885783 80.6387754866505 83.1815919456705 68.1794272899451 49.8506068139764 23.4606665703853 26.5146793344879 19.6529039405486 9.44869684573527 642.322200548009
"6" "Vertebrae6" 178459470 45381672.4676824 48568366.9110863 4325107.36512523 7856415 3180492 4249917 422037 553.07567650512 346.178960059295 343.625449853846 247.322855722176 171.871008247102 168.349243020755 176.890830890909 86.33023086224 79.9517567011554 84.2623580042075 67.0093460640811 50.3435491590066 23.9302185761566 25.4327371005231 19.5919475080639 10.0371041209258 643.867330556446
"7" "Vertebrae7" 164882844 42524777.2254201 42540785.409243 3048059.22499785 7284438 2959551 4007808 317079 546.668799036379 342.505841640643 333.23455313106 247.26405765988 167.977748173919 170.322453880957 167.317380281812 92.7469900161903 80.176601566704 86.2820250082439 65.2668949570983 50.0932241593674 25.4659783798549 28.0310376257047 18.7465718005414 9.50402436494148 670.043178744262
"8" "Vertebrae8" 124227054 35831195.9943191 30252111.0534716 2194029.02300014 5646564 2628801 2765511 245196 523.556562498052 332.058095279127 313.214211830032 234.993714272496 155.14193055021 160.038741204215 151.714299991651 84.0798066430995 72.608014532045 78.4083951019941 59.0001059386566 46.9373865123351 20.320789641838 20.8137119928822 14.8404489623442 9.71315034100703 649.005328829387
"9" "Vertebrae9" 114012171 40865495.666004 20431812.6571422 2788909.32991023 5096637 3001446 1775907 315315 525.775870394149 337.611075930562 302.606808054344 226.162806361988 155.768997423562 164.067449432182 140.139348702026 75.7958387758901 75.8221510038009 81.315586135867 57.5756486254526 45.9473133725193 22.9169154457066 22.7627744226016 13.3479535189863 9.61822848741248 733.744473806012
"10" "Vertebrae10" 78514758 40006756.2343115 2351347.17158926 2392697.26204148 3457881 2997036 205065 262836 529.197549974705 338.314017318153 287.151625592652 232.928217406072 155.499219833229 156.952421077965 118.218389441394 102.458019551255 78.2877741449107 78.0705531638661 54.4154881884774 46.8252007080217 23.3258253995359 21.830646506401 15.7223005864225 12.6273375541393 680.284240543042
"11" "Vertebrae11" 81626454 37436397.5790893 5753238.68362469 2712443.43270201 3612672 2868264 433062 326781 528.328834435096 335.355166844044 306.768711015277 246.990723584563 156.315847790859 158.601784325368 151.440329163082 109.11400003999 79.2618581794384 77.1889501663476 64.4534274978814 49.6640894968915 22.8312649233994 21.7171675657426 22.7848379984842 12.8222443201365 674.722086244349
"12" "Vertebrae12" 84951153 39644835.3560154 4793509.46661731 2624784.16221475 3782457 3099348 401751 296352 523.434759077225 335.230366500041 288.157146075715 249.288794966843 145.613797480355 147.859312298712 134.682801885703 103.808952230731 78.6574086463275 76.8299690917439 57.8452285360559 48.8927933132141 20.8848755010951 19.8285668075607 18.3674755140506 10.896279753705 680.561832237262
"13" "Vertebrae13" 82441422 37735701.1425352 5877339.73479968 3117555.29289597 3747618 2940588 493920 331191 510.986010465137 330.465472200558 274.284645541989 255.961545484286 139.628722194663 143.190825666763 119.0418880592 106.907713145599 75.534186038931 75.9502131286246 54.6061856863117 49.4591859697078 20.6038365236613 19.9122579940068 15.943122883074 12.3607761453956 682.508138351639
"14" "Vertebrae14" 81839457 36439126.4997815 5807088.42393346 3340995.8430706 3696462 2850624 528318 329868 516.321551204442 332.515715992146 282.74575648443 261.364462970352 146.163103463378 149.693085234064 133.969113372715 111.422387300485 76.5455068002256 75.7361934846177 56.5302246956122 49.2414517911043 20.4340243338591 20.1350027767793 16.9231788469796 12.0797283020135 679.470463029811
"15" "Vertebrae15" 80552178 36684634.0331067 5448643.60655124 3409596.16805484 3626343 2800791 498771 343098 525.919745936285 340.273876391865 283.112410868804 250.94790725981 149.076884945535 153.245667615533 125.946933750149 97.8194309760701 77.6348063987411 77.2842229558817 54.1040640316898 49.3230776215472 21.5084151273544 20.8290117380302 15.6412877348998 12.2874201908354 633.791269814832
"16" "Vertebrae16" 83812050 37793728.6732775 4946359.19590035 4158972.85218494 3751587 2858121 477162 426447 524.555633182488 336.836516438521 271.509626718209 263.108927727559 149.636237346102 154.336088582195 120.216277405362 120.371992223011 78.1519887452853 78.7561456993321 54.9749493687037 53.9783340270657 21.1622101499131 20.6884871635731 16.4149683924342 15.6501895183076 643.29339011599
"17" "Vertebrae17" 73624950 57362634 8853516 7473627 3352923 2584260 420273 355005 516.576067161428 531.890666945874 457.512572679592 468.342837768101 148.251220507278 154.479468477668 103.648288285891 111.954636387175 73.6809313848284 78.0383981656291 61.1800163382143 62.1968818303144 18.7574573765578 18.6307633416451 12.3089429373816 13.6943927403784 778.299392202187
"18" "Vertebrae18" 71346744 56992194 7464366 6908706 3243996 2562210 354123 328986 506.799309847537 520.973071344881 447.49001964393 453.530681189325 142.504598042405 148.012931858226 99.9854414800825 99.9627689751343 73.9742523148169 78.9395888049478 59.1905368891992 58.2966251205641 21.5386420330536 21.4402279011671 14.575124034243 11.0710517052217 775.5406272471
"19" "Vertebrae19" 63919422 51759729 6167826 5964084 2931327 2352735 293706 284004 505.209545492255 520.610048576515 435.965433164854 443.219059444072 145.636121469359 150.319162453161 97.3922352169779 102.719569221139 71.9887101863316 77.5616334501579 55.2345863875792 53.9348641741779 22.4233488448233 22.2085485670848 11.4658730896552 11.4758554603807 732.751474677555
"20" "Vertebrae20" 66290238 53463753 6380829 6417873 3023055 2413152 302967 305613 512.308629156428 532.835295031956 426.78596375309 426.434933057909 150.719890950188 155.597856927054 91.0637597076993 80.7889252958085 72.9984423260144 79.5057633051783 54.2609430553021 52.5677864457759 21.5379333007219 20.1913804004129 12.9568287802125 8.70058673806306 754.124447644742
"21" "Vertebrae21" 62882190 49259259 6862401 6751269 2876643 2227932 326781 321489 506.950589246307 529.032986207914 429.623415328671 424.625660843461 145.305197508805 150.764284862926 84.0094128549638 84.9594614460931 70.9238051794694 76.9849680341768 57.2040870700255 51.9921316352847 19.1168209077207 18.0430945888886 10.7056288517468 9.18410094748748 704.751032625951
"22" "Vertebrae22" 60279849 49036995 5991867 5158377 2769480 2234106 285327 245637 504.774778302384 523.802947931652 431.246367593898 411.07089955257 146.538712782366 150.525248935335 91.5016236628653 84.4905421848413 71.3977203272999 77.2115302617383 55.3764076540705 51.3917903840113 20.5746131303899 19.4060695306705 11.4726587809335 11.6204757625732 727.320288210297
"23" "Vertebrae23" 60233544 49240737 5325075 5547339 2769480 2246013 253575 264159 500.279281862379 519.58312014483 417.513032029127 411.261102772606 146.844199032462 151.615095913351 80.4710015838295 75.3597973876561 70.2147981188846 75.9215917209479 52.5285768055191 51.8140747719679 20.0880975420844 19.0963315688349 9.52108606603047 9.84997443554622 736.690418179336
"24" "Vertebrae24" 53176662 41822676 5519556 5584383 2473128 1939518 258867 262836 504.584957720813 515.101438635016 481.805864869393 455.916045056699 144.371794681481 147.298654032553 136.459475376366 112.384563150056 68.0310289073967 70.9315751470721 62.5097410598135 58.5327137522557 17.7622724491241 16.7894101152341 19.0790375953501 16.4420097776837 660.310181966118
"25" "Vertebrae25" 61067034 44878806 9594396 6260436 2772126 2036097 437031 284445 515.514754549813 526.882308245122 487.307638228133 485.001760171563 150.113243744263 152.748028241604 138.522053795732 137.538688689563 73.3039913907392 75.8206728479087 70.0539898245842 66.0483213611551 18.9444286293651 18.0651043289353 18.7815935427267 20.1031817254378 671.647707410617
