# Supplementary material for: MicroCT-based phenomics in the zebrafish skeleton reveals virtues of deep phenotyping in a distributed organ system
Source: eLife. 2017 Sep 8;6:e26014. doi: 10.7554/eLife.26014 (PMC5606849; doi:10.7554/eLife.26014)
Supplement: Figure 7—source data 1. — See legend for Figure 2—source data 1 for a listing of phenotypic measures and their abbreviations. [file elife-26014-fig7-data1.zip › Figure 7--Source Data/zfm25_si.txt]

"Row" "VertebralVolumes" "CentrumVolumes" "HaemalVolumes" "NeuralVolumes" "VertebralSAs" "CentrumSAs" "HaemalSAs" "NeuralSAs" "VertebralTMDs" "CentrumTMDs" "HaemalTMDs" "NeuralTMDs" "VertebralISs" "CentrumISs" "HaemalISs" "NeuralISs" "VertebralMTs" "CentrumMTs" "HaemalMTs" "NeuralMTs" "VertebralTSs" "CentrumTSs" "HaemalTSs" "NeuralTSs" "CentrumLength"
"1" "Vertebrae1" 158955804 46204686.563245 62403955.6545945 9867552.934773 6340257 2171925 3594150 577269 551.035920139232 430.094818304972 431.902928002582 365.675105373771 190.005375036622 195.428379283217 187.156604541681 169.857494121723 94.6484948285331 109.348227150687 81.1960935220241 72.5235436521162 31.4987434270377 39.0890282023265 20.0871103514325 23.6834532108154 472.600965862032
"2" "Vertebrae2" 152297145 47356312.350726 57789179.3801859 7575898.58674916 6621615 2476215 3655449 476721 505.812899716696 394.078136842691 387.911048454624 333.872914649932 160.545099568972 157.721132696364 164.123368967097 134.54983646154 79.910729427718 90.04042764475 68.676606597279 62.4910969131442 23.6912794764528 26.3589858862586 17.2943091654592 17.4216863493251 609.647541220657
"3" "Vertebrae3" 152889849 49325778.5204239 54863827.5574808 7466557.73003061 6689970 2645118 3562398 481131 494.030470297939 387.949056811534 373.086305025468 332.137754915036 155.325579598281 154.726964902861 157.922283390774 126.316441834724 79.9763861306198 90.5264915096479 67.1858805593923 61.0869322996487 24.6798869176704 26.7084753499895 18.6057639364196 15.6974732644451 629.249277536374
"4" "Vertebrae4" 156816513 51712367.9682643 55028874.5887928 7676502.33174186 6839469 2774331 3546081 517293 497.620505828794 385.397489780068 382.678212587443 317.622613763668 151.760184578815 151.202698393117 155.326344462113 105.747070494333 81.8656030574169 90.3814687761386 70.6413688827167 59.2458553703753 23.3930234197754 25.489802017072 17.9373597899712 13.9369911369458 666.904692333922
"5" "Vertebrae5" 171597069 55137047.9638376 60433671.8438613 7986673.63431014 7498323 2961756 3995901 568449 502.671640896257 388.79228006959 384.941341957131 302.926641240965 155.493918440286 157.421118493218 156.630314731087 99.4756229863918 81.6206240323657 90.6764349630784 70.0123724460384 56.7689740699986 24.6253996223213 28.8442856011733 16.4665473236164 12.7439040253681 687.627405466303
"6" "Vertebrae6" 161289576 56220670.3967664 53525006.3873786 5390154.75232636 7086870 3096261 3593268 385434 497.0327957118 381.733111713321 380.485882518895 304.53445562074 156.604782779067 154.610670571911 161.627221325705 95.6232795908649 79.3586508744005 87.5654689272447 67.3213699893333 55.2668544556596 23.7271055694444 25.6969591357612 17.2411634525441 10.4452263585237 704.485378648452
"7" "Vertebrae7" 161391447 55740419.8480654 50846756.6061253 6530453.22739959 7035714 2974986 3566808 484218 497.46382382936 391.041936089559 369.879771399544 307.474317496469 153.259491349279 159.159880712286 149.177391962644 103.387607493033 78.5827948266123 91.1651220394873 63.4604553198688 56.0511901186205 25.3298853200695 26.9445906150778 15.0984523368254 11.371046168743 699.105119098457
"8" "Vertebrae8" 132830523 50269113.0947384 38455821.9637672 5762255.95437224 5878530 2799027 2635416 444087 483.173792439362 380.856413084289 353.663369733877 309.954054962882 146.817491782636 154.773861744243 139.466030740684 107.419685361852 75.6109376479227 85.9418108845311 61.0148141084648 56.8916634293774 24.8357151038357 27.3053231918613 14.7301611456321 12.919326640055 673.211470839141
"9" "Vertebrae9" 109279800 48633130.3377177 24902251.0798449 4782700.99751056 4902156 2853711 1657719 368235 472.455481656205 370.440773266865 341.331414971023 300.841554333392 140.773472636792 145.141085312461 135.462212390717 109.5970965662 75.121917700149 80.9861748660466 60.2725381718002 59.0603707146858 22.5533307951483 22.8432196139275 16.2567868925701 16.0382119327403 736.881878627559
"10" "Vertebrae10" 75541977 48709623.2551862 2308869.44245492 3669979.81252788 3255462 2810052 155673 280917 480.828419765011 376.601572906741 306.779958336694 286.860096970368 148.788600886633 151.784197464788 101.657066589069 90.0285747384912 81.4490787687099 83.3913997985532 50.9907854525052 53.8755751966162 25.0668756254018 24.0095519244209 11.5072285761402 9.10970421855307 707.498578581635
"11" "Vertebrae11" 77236740 47970833.3542598 4848998.23065934 2901642.53449927 3310146 2775213 301644 234171 489.574512484632 382.667604466852 330.014294861934 287.148774137931 152.476038461929 154.961947395688 133.099676268038 88.1726717187681 81.7274986512846 82.6905183482728 58.1710563756144 54.8734353075742 23.8051393664052 22.5738215979205 19.4134617505086 10.7242868373671 699.133184977405
"12" "Vertebrae12" 78912981 45733490.7104552 6459613.34335024 4059657.86142672 3432303 2711709 409689 313551 483.529397974175 375.556887931627 356.887704797814 310.035205046076 148.330945748799 150.743111694654 147.482591535071 114.282748416492 81.997187913699 80.927930620664 72.0463542121772 60.7152144393882 22.3540742224392 22.5741553760981 19.7837260264712 15.9557669251832 676.721327511311
"13" "Vertebrae13" 78672195 45252670.8756365 7020689.77632617 4601869.40189232 3463614 2677752 454671 337806 484.55898395963 379.198362834823 338.748490951064 326.504651318529 145.091541249677 148.761457042341 126.715923767212 128.937216219398 81.0786714280702 81.7114921391745 65.9972697283906 63.9106364502094 22.7298941524574 23.4830971886213 15.9319350962427 17.4734766979412 688.305960939251
"14" "Vertebrae14" 78023925 43759253.9845334 6975926.40694425 5221723.12791938 3477285 2645118 473634 365589 472.824918823112 367.516718028458 343.747699984326 321.829591322558 138.744189766503 139.996674505474 143.175965880705 118.109653233076 78.7192988281881 78.5573035791061 63.6977655085381 64.3283468970873 21.4010400473747 22.1729530904194 17.2395265800681 16.4338730289365 676.489051131302
"15" "Vertebrae15" 77181174 42551226.1220479 7509572.62274203 5478809.76980241 3437154 2538396 512442 388080 478.354093084809 371.304153265806 341.533832095049 334.314657883771 140.75850619376 143.622716999472 133.831211331223 126.856220993872 79.9545991702104 79.7569502096608 63.7314328071939 66.1173717537984 21.4556298413287 22.2044727177798 16.2107035785172 17.3536402817662 670.750862303278
"16" "Vertebrae16" 74458440 40653074.969599 6649142.49156907 5882371.72143559 3336165 2436084 468342 424242 477.304268073968 369.503021081222 335.054686067712 333.628018438066 142.771394273512 147.094237797062 126.088855795827 131.471237956284 78.9392950475491 79.5040211929198 63.0812337816606 66.6420187984621 21.1479784125517 22.0085682736505 16.3603410578752 16.7829228667872 633.326876457839
"17" "Vertebrae17" 69300063 51417072 8408988 9205434 3124485 2285703 397341 429975 465.643053291758 475.67456176151 428.017988241456 444.208238409707 132.671787619321 137.034227775738 108.946274085088 118.506673419535 77.2003051440342 80.885255681855 64.4471704087793 71.7641885389493 21.054851376509 21.5049765457944 16.1695642380047 16.63630887468 710.355818799465
"18" "Vertebrae18" 64975176 49083300 7973721 7723674 2946321 2195739 377937 364266 457.199365160395 468.290871877303 417.639643091926 427.637652687128 132.045757451355 137.139443246401 104.650065162272 110.555013164287 74.601372276595 78.4981626557977 63.1292989471461 65.9659842097429 20.9727946015222 21.6348914667141 14.0878127049707 15.919818164015 730.198060194961
"19" "Vertebrae19" 60965163 45249246 7973721 7427322 2774772 2031687 377055 351477 462.523777270912 477.371445443465 420.390068505689 418.799380610364 132.574877637526 140.137304085571 96.4058260838954 95.5385414156891 75.1587811629532 79.6113612174527 63.7897414829513 65.1513958746055 19.8780819763809 20.3956825743459 14.2882335938986 12.7955240110663 659.862213771661
"20" "Vertebrae20" 57677508 40785444 8825733 7732935 2650410 1851759 419391 365589 453.749469390693 466.307772372462 427.707747801966 417.99682830774 130.00384549643 138.515655147805 103.696330946274 96.6408945581181 72.8175161276093 76.8019243899569 63.984150985437 65.1757029595437 18.8042627846114 19.7801028826035 12.3851796118495 14.2386573608211 649.267936689822
"21" "Vertebrae21" 55445607 39813039 7556976 7862589 2552949 1814715 355446 372645 444.143276798909 457.210817800049 416.114703991161 406.995326740386 124.442926514295 131.917796303971 101.019921730684 89.7381172059047 70.9597423534515 75.2610120752801 63.5998585254422 60.2750708593226 19.1249726103796 19.7317268744416 15.1713544215599 12.5102721171968 658.699001147083
"22" "Vertebrae22" 54852903 40896576 6380829 7575498 2517669 1854846 303849 358974 450.091543937893 464.632732583253 402.679412109375 411.525614563735 127.029279487528 134.005226902754 87.894243821363 94.2911012971985 72.1464850289939 77.6753929360521 56.9136746397868 61.2674150798668 18.5437846101169 18.0401265625219 9.99633303534218 13.5133105201898 642.457678458728
"23" "Vertebrae23" 49916790 36053073 6093738 7714413 2319660 1662570 288855 365589 443.481104879687 454.702090384835 402.50987462674 423.945586182813 121.950629698912 128.430910699468 95.391461978526 98.0865810641894 68.6021947412708 72.8094701676663 57.0923373188642 61.9598015933894 18.5345940627526 19.039552587858 13.4379489437281 13.5853604403237 622.956667111599
"24" "Vertebrae24" 48481335 33154380 7797762 7047621 2249541 1530711 368235 327663 448.825049919832 452.863457668266 438.705777350129 446.428657420656 128.226063676221 129.006673873353 126.953163408343 126.902180673284 69.9430027097912 72.5953704176543 64.6053141866212 66.3639312407602 17.9815031419698 17.760272965414 17.9876895634511 16.8757035306032 566.644229455466
