# Supplementary material for: MicroCT-based phenomics in the zebrafish skeleton reveals virtues of deep phenotyping in a distributed organ system
Source: eLife. 2017 Sep 8;6:e26014. doi: 10.7554/eLife.26014 (PMC5606849; doi:10.7554/eLife.26014)
Supplement: Figure 8—source data 1. — See legend for Figure 2—source data 1 for a listing of phenotypic measures and their abbreviations. [file elife-26014-fig8-data1.zip]

Archive with 42 entries (39 files):
- Figure 8--Source Data/
- Figure 8--Source Data/.DS_Store
- __MACOSX/
- __MACOSX/Figure 8--Source Data/
- __MACOSX/Figure 8--Source Data/._.DS_Store
- Figure 8--Source Data/.Rapp.history
- Figure 8--Source Data/aMatrix.txt
- Figure 8--Source Data/bMatrix.txt
- Figure 8--Source Data/plod2 size invariant analysis I (plod2 analysis - no norm).R
- __MACOSX/Figure 8--Source Data/._plod2 size invariant analysis I (plod2 analysis - no norm).R
- Figure 8--Source Data/plod2 size invariant analysis II (transform data - inter).R
- __MACOSX/Figure 8--Source Data/._plod2 size invariant analysis II (transform data - inter).R
- Figure 8--Source Data/plod2 size invariant analysis III (plod2 analysis - inter).R
- __MACOSX/Figure 8--Source Data/._plod2 size invariant analysis III (plod2 analysis - inter).R
- Figure 8--Source Data/plod2_13.txt
- __MACOSX/Figure 8--Source Data/._plod2_13.txt
- Figure 8--Source Data/plod2_13_bc.txt
- __MACOSX/Figure 8--Source Data/._plod2_13_bc.txt
- Figure 8--Source Data/plod2_13_si_inter.txt
- Figure 8--Source Data/plod2_13_si_inter_bc.txt
- Figure 8--Source Data/plod2_14.txt
- __MACOSX/Figure 8--Source Data/._plod2_14.txt
- Figure 8--Source Data/plod2_14_bc.txt
- Figure 8--Source Data/plod2_14_si_inter.txt
- Figure 8--Source Data/plod2_14_si_inter_bc.txt
- Figure 8--Source Data/plod2_15.txt
- __MACOSX/Figure 8--Source Data/._plod2_15.txt
- Figure 8--Source Data/plod2_15_bc.txt
- Figure 8--Source Data/plod2_15_si_inter.txt
- Figure 8--Source Data/plod2_15_si_inter_bc.txt
- Figure 8--Source Data/plod2_16.txt
- __MACOSX/Figure 8--Source Data/._plod2_16.txt
- Figure 8--Source Data/plod2_16_bc.txt
- Figure 8--Source Data/plod2_16_si_inter.txt
- Figure 8--Source Data/plod2_17.txt
- __MACOSX/Figure 8--Source Data/._plod2_17.txt
- Figure 8--Source Data/plod2_17_bc.txt
- Figure 8--Source Data/plod2_17_si_inter.txt
- Figure 8--Source Data/plod2_18.txt
- __MACOSX/Figure 8--Source Data/._plod2_18.txt
- Figure 8--Source Data/plod2_18_bc.txt
- Figure 8--Source Data/plod2_18_si_inter.txt
