# Supplementary material for: MicroCT-based phenomics in the zebrafish skeleton reveals virtues of deep phenotyping in a distributed organ system
Source: eLife. 2017 Sep 8;6:e26014. doi: 10.7554/eLife.26014 (PMC5606849; doi:10.7554/eLife.26014)
Supplement: Figure 8—source data 1. — See legend for Figure 2—source data 1 for a listing of phenotypic measures and their abbreviations. [file elife-26014-fig8-data1.zip › Figure 8--Source Data/plod2_13_si_inter.txt]

"Row" "VertebralVolumes" "CentrumVolumes" "HaemalVolumes" "NeuralVolumes" "VertebralSAs" "CentrumSAs" "HaemalSAs" "NeuralSAs" "VertebralTMDs" "CentrumTMDs" "HaemalTMDs" "NeuralTMDs" "VertebralISs" "CentrumISs" "HaemalISs" "NeuralISs" "VertebralMTs" "CentrumMTs" "HaemalMTs" "NeuralMTs" "VertebralTSs" "CentrumTSs" "HaemalTSs" "NeuralTSs" "CentrumLength"
"1" "Vertebrae1" 197648262 36536911.0123264 53830252.6212417 6313758.08059766 7721910 2479302 4716054 560511 570.605288 301.763567253187 315.766036303512 236.949476776443 215.4224657 222.1650953 213.7392763 161.6613963 99.80598518 112.967798337268 77.5648136394814 65.2445027737937 38.95479641 51.08878948 24.13895912 19.81467005 499.842768973243
"2" "Vertebrae2" 185433003 29506285.9653924 52792092.4379025 6155148.62267775 7743960 2078433 5082966 590940 531.3181514 284.319066162755 279.636240557364 221.277683397388 193.9360982 198.4942742 194.3588808 139.8761358 85.64305562 96.5777649081113 68.3446154072905 62.1116335981065 29.83748681 39.80100034 19.64289511 22.83512537 530.427820163078
"3" "Vertebrae3" 203556780 30688159.1216621 57249154.6611688 5648117.45414536 8742384 2471364 5727708 575064 516.3619752 262.065817383697 273.551989448119 210.070909909579 178.6522903 155.5034877 189.9546015 123.1894412 82.06649126 85.6425165550555 66.6033612394212 52.5610590668885 25.11743895 32.24896788 19.63503288 13.76637811 542.378544962533
"4" "Vertebrae4" 211113756 35922708.0589947 57194216.8746376 4240149.56298838 9133551 2924271 5762547 467460 523.7569194 262.799408819634 277.972894794955 222.607065667518 185.302826 159.5495272 198.9385697 137.8632002 82.00244694 84.6956261322407 65.5094401619394 56.6063430629773 23.78585119 28.93327958 19.12664339 15.23241275 552.354798451437
"5" "Vertebrae5" 217281582 39469919.9417574 53964226.5816641 3287182.81970364 9189999 3187107 5607756 417627 541.4922124 273.560756399764 284.285211723105 190.424655968714 197.714321 184.8926982 206.2898846 110.6328752 84.24215662 84.9921854562561 67.7821578875288 47.7930057156199 24.12496773 26.99600266 20.1283605 9.580409878 553.140441366629
"6" "Vertebrae6" 205464546 38090561.0271025 47992396.9643342 3617260.82201933 8904672 3217977 5223204 463050 517.4901351 261.938792558602 270.470874815303 210.436254860616 181.8230273 166.800074 193.4306128 133.0223146 81.65362818 81.2280936837995 67.2108819333261 51.8848643683399 25.18272246 29.11932298 21.24214884 9.223415722 548.795791294838
"7" "Vertebrae7" 217679805 39958849.5569198 47619158.7118157 3283487.23427434 9193086 3181815 5585706 458640 516.3951002 263.715480827793 265.411914235149 189.836760005501 182.6194119 170.2529887 192.6191371 104.8570953 85.97687586 90.4300236662579 68.423605027357 51.224670403818 31.13853352 38.08758104 23.09515861 10.00112538 594.56900542359
"8" "Vertebrae8" 183617847 36265548.6016642 40423783.444384 2734586.40561069 7986069 3004092 4561263 422037 503.5526079 260.335394689594 255.267499682065 178.569133771616 171.4764794 166.0045235 178.1541061 98.5285207 82.49950323 86.5717912990828 67.4565831111308 47.2791983329834 27.92092441 33.87951909 20.17787718 9.341469618 567.458584073002
"9" "Vertebrae9" 131719203 28975382.4226551 26904578.6968649 2685573.82901615 5977314 2641590 2903544 421155 470.9873289 250.136137549266 225.513085846608 188.446773765404 146.7537717 152.2642331 143.9958454 116.6803926 74.27322518 75.1584081617519 60.4725129265389 48.2913718644228 20.53065423 21.52130503 17.89613324 9.64105725 599.791764953544
"10" "Vertebrae10" 113752863 30131186.5940697 18299297.5977049 2344194.41734547 5178222 2810493 2006109 354123 457.5504823 239.821248642375 241.15626975752 174.583455675957 138.3798293 138.4103137 142.5251157 94.45055529 72.74329357 72.7250011440399 62.3082664119682 48.1814802986037 20.20198749 21.88351003 16.01757348 9.634087972 636.882918062347
"11" "Vertebrae11" 68688837 26267128.8632447 2669397.4705586 1863514.845476 3091851 2529135 245637 320166 466.6419574 245.225442552907 221.352212090698 189.600793690932 144.0513452 146.3198761 143.7177432 116.6489157 74.17531351 69.5463637289793 55.6663610875171 47.2141197773586 20.73976773 20.54636963 19.01462354 9.248859978 594.703760601858
"12" "Vertebrae12" 70929999 24361222.5020814 4719440.43978031 2048281.35567255 3206070 2386692 503622 320607 454.5569572 242.577458235364 213.238684880044 184.943552940545 136.8750103 142.8728527 119.2931724 105.7820842 72.97052188 69.5495471341972 51.4219360385189 47.3210730646809 22.33476105 23.26205796 15.73722107 11.20184321 575.925784511199
"13" "Vertebrae13" 65114091 22532486.2366262 4797390.15156678 2144921.40912965 3010266 2193534 510678 308700 451.7416103 244.245599553629 207.061652697233 187.743685231016 130.6501736 135.3225072 117.6242858 107.3398694 70.04248843 68.3632745117843 50.074294233472 47.9545485991772 16.58820749 16.4696239 13.15766319 10.58968039 582.67395982631
"14" "Vertebrae14" 61483779 20154480.4276301 4342998.8933914 2534125.85606595 2891196 2035215 525231 329427 438.2424625 234.270486095862 201.692849759158 194.343190099561 121.054352 125.0138565 112.2609712 107.4273358 64.32929087 61.3298993945847 43.8952619627098 47.6044461112455 14.68047656 15.30961578 10.06057996 12.97241187 531.410102195001
"15" "Vertebrae15" 63456372 20658822.620119 4473562.51197521 3123663.3813555 2981160 2033892 532287 416745 442.3966806 233.651066133396 207.513510162495 201.217418570315 119.6367536 120.9769962 111.9795452 122.0230793 65.94238054 61.6547959276324 47.4076125929225 48.7506226638896 14.35592279 15.12751669 11.30521126 11.31885933 535.472562771131
"16" "Vertebrae16" 62974800 21369878.1383596 3809690.25226943 2698273.48264025 2940588 2078874 488187 373527 444.6250638 236.181127489356 197.507315627969 189.777924126919 123.8114333 128.6950311 104.7095316 114.1819154 66.92739475 66.2146828030975 45.3552571873299 45.8296482294573 15.97732528 16.60232785 9.526892243 9.730925351 526.608219110531
"17" "Vertebrae17" 57649725 41294799 8557164 7797762 2690541 1913058 407043 371322 444.2658945 451.0854678 419.577766 435.243749 125.7720669 129.6389055 109.4940806 117.5852249 67.18206457 70.99907811 59.50363628 58.89350694 16.23116085 16.91448228 11.82926599 10.12065679 704.182677
"18" "Vertebrae18" 53815671 39266640 7001316 7575498 2525607 1832796 333396 360738 435.5570705 442.9955317 397.0959521 432.0537515 119.8564728 123.4442309 92.61322254 116.4820291 65.23943345 68.8641875 55.46570023 58.48882759 15.55690468 16.10127953 9.718271108 10.7247767 704.7637924
"19" "Vertebrae19" 49787136 37673748 5649210 6464178 2337741 1761354 269010 307818 431.0192907 441.2873691 385.1152186 411.2928451 117.5901084 121.7146091 84.71897476 105.2102149 64.01450693 68.42132447 52.32726682 54.66830015 15.74441676 15.35253231 10.87801535 11.00961524 662.6432805
"20" "Vertebrae20" 45749340 34728750 5250987 5769603 2146788 1622439 250047 274743 426.3001824 437.4380844 383.6970674 398.0318574 111.2513454 114.4547797 84.3224692 98.22569581 65.38794463 69.65718066 54.23571914 55.95917206 16.13891318 16.05330654 10.70238719 10.98143064 651.7231665
"21" "Vertebrae21" 41868981 32302368 4454541 5288031 1969947 1514394 212121 251811 417.6329778 427.2415749 363.4331327 401.5124983 106.2138692 109.4294039 64.8212775 98.60478179 61.62158022 65.7558494 49.57909466 51.59698041 14.84119848 14.55332513 9.298499281 8.655195298 651.4899049
"22" "Vertebrae22" 40841010 31617054 4213755 5167638 1908207 1468971 200655 246078 417.894093 434.7683549 351.6663635 366.6185283 111.985524 116.5510803 56.43290837 75.70862301 62.0438381 67.66385477 47.12276509 49.59934644 17.93425876 17.79352087 7.916851487 9.032850195 632.2075551
"23" "Vertebrae23" 38016405 28422009 5167638 4547151 1793547 1336671 246078 216531 414.3119581 423.3606221 370.6291415 405.0144551 104.8550023 108.7980464 68.57329107 100.5704606 61.24869201 65.61958469 50.92382503 51.57367193 15.41143962 15.61594284 8.563764177 9.643201621 611.3319296
"24" "Vertebrae24" 39868605 29644461 4778676 5612166 1876896 1390032 227556 267246 421.7986071 431.4386497 373.2935386 409.1988901 111.0521717 113.9510404 75.53234239 108.9828599 60.79172043 65.00837141 50.48301963 52.16879262 14.74896945 14.49179262 8.653606611 11.82855988 657.822509
"25" "Vertebrae25" 39831561 27421821 5704776 6955011 1868076 1281105 269451 329427 437.896763 443.252526 406.0723544 439.5659297 126.5414747 126.1807368 108.8403478 136.8364761 63.99855312 66.91171566 57.43549382 59.72487341 16.84888486 16.48614223 15.94596928 16.29823244 568.5555867
