# Supplementary material for: MicroCT-based phenomics in the zebrafish skeleton reveals virtues of deep phenotyping in a distributed organ system
Source: eLife. 2017 Sep 8;6:e26014. doi: 10.7554/eLife.26014 (PMC5606849; doi:10.7554/eLife.26014)
Supplement: Figure 8—source data 1. — See legend for Figure 2—source data 1 for a listing of phenotypic measures and their abbreviations. [file elife-26014-fig8-data1.zip › Figure 8--Source Data/plod2_13_si_inter_bc.txt]

1.032135 0.01164985 0.1831971 0.9429845 1.457857 1.257645 1.528825 0.9927473 -0.06541005 0.1023533 -0.4585092 -0.7351489 -1.000587 -1.345752 -1.272547 -1.169338
1.478477 1.426818 1.6486 1.645866 1.485143 1.187988 1.169415 0.8113768 0.1386672 -0.2895277 -1.067265 -0.9652553 -0.9613766 -0.9839869 -0.9774901 -1.010524
1.732798 1.637502 1.332865 0.4869227 -0.08564355 0.1126756 -0.08786395 -0.4176573 -0.4471053 -0.6522145 -0.9410188 -0.8300065 -0.7719427 -0.538099 -0.1838901 -0.439475
2.72644 1.756669 0.5195709 0.5603525 1.158595 0.5125093 0.6112786 0.4233736 -0.1436213 -0.7170444 -0.4166156 -0.5638218 -0.4710868 -1.025621 -1.060056 -0.9194052
2.423107 1.206353 1.001452 1.150336 1.362918 0.8976882 0.727316 0.3856794 -0.6163691 -0.0895488 -0.7564961 -1.029738 -1.237764 -1.418571 -1.222546 -1.559528
2.001461 1.192814 0.6145576 1.261409 -0.3991669 0.633409 -0.4295017 -1.010898 -0.5012234 -1.216555 -0.4416773 -0.6819856 -0.537502 -0.196975 0.1577274 -0.4325375
2.84477 1.430381 0.4867165 0.405004 0.4305958 0.1057709 0.8998577 0.5669089 -0.4180168 -0.6280093 -0.902312 -0.9020373 -1.004408 -1.611357 -1.58332 -1.189822
1.529358 0.6104805 0.4369485 0.3279292 0.5544264 0.4974935 0.6183525 0.5219799 -0.174047 0.008902766 -0.6530242 -1.07602 -1.210325 -1.826123 -1.476084 -1.680621
1.528039 1.078582 -0.2915903 0.288766 -0.9756386 -0.3886005 -0.4833152 -1.049352 -0.9041406 -0.9199062 -1.058688 -1.043344 -0.9524629 -1.00269 -0.8382542 -1.257312
-0.6224576 -0.04323257 0.1830923 0.3720243 0.386903 0.3046232 1.171484 0.6580624 1.270394 1.972833 1.174036 0.8184158 0.9462139 -0.02462994 0.05230564 -0.1155688
