# Supplementary material for: MicroCT-based phenomics in the zebrafish skeleton reveals virtues of deep phenotyping in a distributed organ system
Source: eLife. 2017 Sep 8;6:e26014. doi: 10.7554/eLife.26014 (PMC5606849; doi:10.7554/eLife.26014)
Supplement: Figure 8—source data 1. — See legend for Figure 2—source data 1 for a listing of phenotypic measures and their abbreviations. [file elife-26014-fig8-data1.zip › Figure 8--Source Data/plod2_14_si_inter.txt]

"Row" "VertebralVolumes" "CentrumVolumes" "HaemalVolumes" "NeuralVolumes" "VertebralSAs" "CentrumSAs" "HaemalSAs" "NeuralSAs" "VertebralTMDs" "CentrumTMDs" "HaemalTMDs" "NeuralTMDs" "VertebralISs" "CentrumISs" "HaemalISs" "NeuralISs" "VertebralMTs" "CentrumMTs" "HaemalMTs" "NeuralMTs" "VertebralTSs" "CentrumTSs" "HaemalTSs" "NeuralTSs" "CentrumLength"
"1" "Vertebrae1" 215642385 28172913.4657 59347918.1943756 8560146.27204716 8477343 2247336 5460903 777924 569.4925416 271.179817366126 297.138090528751 221.946680737185 213.0949861 208.9130473 217.1173442 174.8061274 97.60493934 96.6144149638578 81.2893857127441 70.8518115499161 28.01538156 39.10684402 21.5078267 22.84900152 392.245468395897
"2" "Vertebrae2" 215077464 36764900.7984273 50776587.6686352 7250746.78467085 8803242 2851947 5257602 722358 552.7277642 261.180293498342 273.79582644052 221.872500602266 203.9230388 199.31237 207.1945934 185.8936942 92.06735864 96.4866488509926 71.8814120123889 70.6828288381903 31.81685296 44.34996898 17.37034594 27.98670464 467.479274415863
"3" "Vertebrae3" 239582070 43038192.3387965 51786082.9498581 6642722.61055006 9821070 3543876 5598495 718389 540.1655171 253.06798413929 265.444198591722 211.118235624723 193.9997986 174.7688415 207.2338682 161.6388702 91.16408357 94.0903491778141 69.5173030739518 64.1841759014264 28.26264506 35.87202056 18.69715774 20.58821205 532.514774000516
"4" "Vertebrae4" 231775047 40904157.5867156 51574334.9932314 5281614.15196212 9601011 3380265 5608638 633276 543.7059842 255.169121519153 266.045582004518 210.007559807014 201.6650171 190.9693095 210.2226426 159.8155011 89.70081286 90.9987705006814 69.2813092345088 63.3073732676122 30.5175274 41.40500081 19.58509298 20.34973096 539.011586454134
"5" "Vertebrae5" 242165889 41733310.0558332 51459634.5469509 4173490.5147611 10095813 3675735 5816349 586089 527.4040516 237.731037282432 259.482393388902 192.827499871081 190.0155938 162.8112083 206.4651114 140.6659127 89.44136795 85.3374295084358 71.2585859990521 63.3753069603394 25.51942507 29.6125706 22.1223782 19.54841775 606.354855063125
"6" "Vertebrae6" 224134722 41621446.914251 43337185.2328436 3976572.80719558 9513693 3700872 5235111 572418 513.2682161 237.858608102958 249.993435743278 183.59038340874 180.6120333 165.116463 194.279919 123.6225531 86.13769238 84.3340041468534 68.7421006396089 58.731784990013 25.54352871 30.04872483 20.18555802 14.13696554 606.958090962135
"7" "Vertebrae7" 212956695 40515835.5521427 36214795.1697821 3780987.39766319 9073134 3575628 4876137 597996 508.8908414 234.26318804735 243.921853105789 190.681955843612 176.0605021 161.0232858 190.9446576 133.0472835 85.51803502 87.1007297376573 65.2279398415207 63.2080319201405 27.65693234 32.7110852 19.75733546 14.62186052 579.080046605018
"8" "Vertebrae8" 193490073 40201922.1519251 32833912.5962373 3153964.5559229 8281098 3539907 4178475 559629 502.774291 239.443042933659 234.606714532993 168.103398106698 165.1750969 154.9606527 177.9705678 113.7379254 84.24282677 89.2385799830783 64.2213516004441 55.4150306559756 27.71706831 31.77691442 18.34199636 14.89430484 606.898185410689
"9" "Vertebrae9" 136859058 31036253.0352041 21800236.8709486 2425320.28436615 6167385 3100671 2593080 437913 483.6990142 229.400837564214 220.004892184464 173.777066232569 151.0666178 145.093041 161.2622733 125.7570984 77.88815775 73.5421754064617 64.4157232446621 54.0141929705569 19.38456706 20.33892218 17.93048039 13.70190982 593.067488962662
"10" "Vertebrae10" 124264098 31053856.9240993 17700656.3813885 1671071.58554315 5534991 3109932 2106657 291060 485.7564175 236.455649755757 231.694834012534 175.046943140318 150.7136571 149.2297768 156.1722321 119.0973851 77.87239923 75.3990604661415 66.8269172611446 50.6965229624277 19.83358611 20.39487101 17.49988026 10.52719813 590.095907733558
"11" "Vertebrae11" 86312520 29390629.5273171 4160913.25040301 1781430.26184599 3784662 3001446 420273 358092 490.0803313 237.590684342398 224.355236112431 172.227872851196 156.5501868 159.8324159 144.4532521 128.6575531 79.82978898 74.5239021590008 54.5783185164912 50.8564731860528 22.04611832 22.02834063 11.44980628 12.39032994 560.434835485657
"12" "Vertebrae12" 83191563 26456212.0770738 4872210.66374042 1800354.82249374 3609585 2709504 573741 325458 495.6394434 246.139755995799 203.50274619754 181.552147865226 158.6956668 161.6464791 149.2202625 134.8740368 83.11119422 78.9335452225956 53.3634314926372 51.5189015764043 25.30816553 25.49524494 17.30308234 12.23833216 503.208565856905
"13" "Vertebrae13" 74041695 24996132.9927073 3639484.52735873 1903532.55730923 3326463 2589111 418068 313992 474.3175692 233.970303466023 210.546432314078 179.879623641176 144.2577072 142.6405085 162.3415619 130.157056 77.0320792 73.7197806863481 54.2338767441412 48.8897143849101 20.64181303 20.78317866 17.1253523 11.09984377 506.510394495501
"14" "Vertebrae14" 80654049 24998805.5566992 4619097.75442011 2680478.54022752 3637809 2636298 612108 392049 469.5446749 231.031669258959 204.064000284131 182.800577935004 143.3990913 142.204317 157.6534421 120.3220925 77.11128127 73.3232708284713 50.2527828261713 51.7642277277645 20.94284159 21.51873736 17.2201623 14.1948066 496.320140929829
"15" "Vertebrae15" 77171913 24250284.2146236 4389043.46114799 2776809.98404168 3460968 2465631 580356 418509 478.0267773 231.997634243944 211.325031524752 194.753959096435 145.6502344 143.4048293 156.8398826 143.4971814 77.44159983 73.1115752992011 50.2157451956613 51.6518357045021 21.64304518 22.36582938 15.70808033 14.6551549 514.675167900456
"16" "Vertebrae16" 72263583 22681759.742533 3511501.64933175 2843151.31895466 3306618 2359791 507591 441882 465.9067037 224.598183591989 197.658837891154 186.07826211413 138.088172 136.5108703 137.6346018 147.140697 72.88480641 70.3198321740736 46.1158912866052 53.9751315800094 18.67572268 18.77277131 12.84604273 17.36538998 477.455652693672
"17" "Vertebrae17" 69012972 50463189 9742572 8807211 3153591 2276001 462609 417186 466.109168 468.979144 461.9970819 454.2137053 136.1930998 136.5513515 130.7861306 139.3436857 74.64715383 78.97556774 63.2236872 66.86857536 19.73329376 20.08343109 13.64973865 15.99513368 680.9707305
"18" "Vertebrae18" 64632519 48583206 8186724 7862589 2961315 2201031 389403 370881 460.6272598 466.1384744 439.1750518 448.9098513 136.4394451 137.6341066 130.7356966 131.9702976 72.93585194 76.66020751 60.56487261 67.0439854 19.39622135 19.82151173 12.58132793 15.925682 694.3990421
"19" "Vertebrae19" 56806974 41998635 7834806 7029099 2613366 1912617 372645 332955 464.8247427 473.8607935 441.2830086 436.8589413 138.3768168 140.4431418 130.4620557 127.1031958 72.36943703 76.41306527 61.75363895 64.41750805 18.58871389 18.94342221 13.59005869 13.73883926 607.7553445
"20" "Vertebrae20" 57325590 45128853 6195609 5917779 2635857 2056824 295029 280917 441.7617271 450.6109377 406.556912 411.1657356 123.8758365 126.0630166 104.5136916 114.1609847 70.45197495 74.73430085 56.49428608 59.12880416 19.56432586 19.65830392 11.1736748 13.76825997 668.1070996
"21" "Vertebrae21" 53945325 41989374 6297480 5556600 2486358 1918791 299880 262836 445.6759756 451.5859993 435.26395 412.9281588 125.0317933 127.2265234 118.899701 108.2462008 69.84347971 73.06328415 57.68205507 64.0924785 17.91848232 18.21771055 10.71999365 15.02709201 656.5448771
"22" "Vertebrae22" 46721745 35275149 5297292 6038172 2165310 1621116 252252 287091 442.7477525 450.624348 415.3041286 421.5854907 129.6004036 135.0760816 102.6358642 111.8441807 67.56148676 70.66867088 57.11553775 61.91165013 16.79241679 17.37657909 11.41240833 11.95557215 581.896947
"23" "Vertebrae23" 48435030 39729690 4602717 4000752 2231460 1816920 219177 190512 442.3680011 449.3048725 399.7680995 423.6198206 125.8708944 129.3796154 96.50026399 108.479645 68.24485464 71.94879452 52.74882053 57.60600509 18.67478227 18.76028059 10.50114103 9.671659184 619.1848491
"24" "Vertebrae24" 50842890 40544658 5547339 4306365 2334654 1845585 263718 204624 447.0474296 453.6950684 418.9715465 425.9440993 131.7923115 135.6257651 115.5539018 108.1532903 68.67921512 71.7360026 57.92242 60.39938955 18.75126072 19.0721358 14.7306933 12.35364181 654.3011187
"25" "Vertebrae25" 43109955 29959335 6751269 5899257 1951425 1352988 310905 263718 472.5082834 473.9631701 459.7608862 483.6183628 149.0357369 147.371952 149.0376192 158.7931852 72.45119868 72.56777957 69.18924017 76.44255598 20.93753927 20.93406183 20.34469687 21.5049611 473.8882833
