# Supplementary material for: MicroCT-based phenomics in the zebrafish skeleton reveals virtues of deep phenotyping in a distributed organ system
Source: eLife. 2017 Sep 8;6:e26014. doi: 10.7554/eLife.26014 (PMC5606849; doi:10.7554/eLife.26014)
Supplement: Figure 8—source data 1. — See legend for Figure 2—source data 1 for a listing of phenotypic measures and their abbreviations. [file elife-26014-fig8-data1.zip › Figure 8--Source Data/plod2_14_si_inter_bc.txt]

-0.1818873 1.065228 1.975787 1.666035 1.786385 1.770148 1.60967 1.564106 0.2337224 0.2362776 -0.005137516 -0.4310641 -0.6429925 -0.6426046 -0.7512514 -0.9789205
1.753033 1.326528 1.37676 1.366223 1.360516 0.9563464 0.6019394 0.4337082 -0.1153225 -0.3193158 -0.9930474 -0.9576535 -1.018993 -0.9702483 -0.9816957 -1.025362
3.082485 2.295765 1.930449 1.112661 0.4468722 0.3285592 0.2110466 -0.1656844 -0.6034721 -1.056644 -0.9903373 -0.9789669 -0.9169752 -0.4501666 -0.3922883 -0.3524288
1.026234 0.470343 0.01936528 0.1361713 -0.833243 -0.8261511 -1.026027 -0.7380695 -1.296334 -0.904144 -0.8410454 -0.3657873 -1.042309 -1.205673 -1.151973 -1.563322
1.795768 1.009664 0.7284032 0.7486562 0.5276257 0.2080632 0.003588598 -0.3101202 -0.8018702 -0.4081845 -0.6553624 -1.357618 -1.120406 -1.338717 -1.094185 -1.554425
1.227334 1.223506 0.6685984 0.6112888 -0.2751829 -0.7518077 -0.3858905 -1.550919 -1.258164 -1.19264 -1.3381 -0.8569783 -0.9432787 -0.7925607 -0.1757798 -0.6234359
1.433544 1.422518 1.215728 0.9489381 0.4603888 0.3737975 0.612554 0.7970413 -0.5574907 -0.3972496 -0.4727719 -0.09223877 -0.5421642 -0.5763812 -0.5946497 -0.835565
1.900546 0.9629548 0.7273496 0.7038306 0.9008845 0.6500935 0.2998751 0.1995593 0.2189302 0.4592279 -0.7614577 -0.8825323 -0.7957845 -1.192537 -1.196228 -1.604816
2.332491 2.308248 1.375919 1.250129 1.259875 0.5936923 1.235877 0.1178545 -0.08311657 -0.5590858 -0.5361386 -0.4411033 -0.8182994 -0.4059076 -0.4220319 -0.08872051
-2.660154 -1.235363 -0.003709476 0.1193283 1.394687 1.406111 0.8781517 1.404976 1.143048 1.086772 0.5250455 -0.5587155 -0.4961849 -0.6891697 -0.341559 -1.046429
