# Supplementary material for: MicroCT-based phenomics in the zebrafish skeleton reveals virtues of deep phenotyping in a distributed organ system
Source: eLife. 2017 Sep 8;6:e26014. doi: 10.7554/eLife.26014 (PMC5606849; doi:10.7554/eLife.26014)
Supplement: Figure 8—source data 1. — See legend for Figure 2—source data 1 for a listing of phenotypic measures and their abbreviations. [file elife-26014-fig8-data1.zip › Figure 8--Source Data/plod2_15_si_inter.txt]

"Row" "VertebralVolumes" "CentrumVolumes" "HaemalVolumes" "NeuralVolumes" "VertebralSAs" "CentrumSAs" "HaemalSAs" "NeuralSAs" "VertebralTMDs" "CentrumTMDs" "HaemalTMDs" "NeuralTMDs" "VertebralISs" "CentrumISs" "HaemalISs" "NeuralISs" "VertebralMTs" "CentrumMTs" "HaemalMTs" "NeuralMTs" "VertebralTSs" "CentrumTSs" "HaemalTSs" "NeuralTSs" "CentrumLength"
"1" "Vertebrae1" 152556453 28390218.1543067 31454962.5768365 6382034.37820096 6049197 2166633 3299562 599319 621.292766412421 305.515629305958 299.309450470882 245.653331224635 214.327894272173 231.44318534823 195.901022024832 204.622268869654 92.6727362728928 102.673821655959 67.3997149363391 68.8560607589762 33.9953884998184 40.9102986770834 19.8003403782355 25.7036656986502 393.294926760281
"2" "Vertebrae2" 135988524 26033558.598431 27006007.8022344 5305823.34782866 5657589 1981413 3128895 564039 585.859602647699 290.251351174316 263.442227006299 234.225726950814 196.644515217412 213.322764641596 178.058970698163 175.632343074218 85.7393337558737 102.944169743657 57.4650596382996 65.3218294381038 39.6025116943417 48.8066621012761 17.0986835346648 24.4189932356515 426.497794892565
"3" "Vertebrae3" 137692548 27278316.9444278 25111120.5363199 4080748.89866141 5979519 2492973 3024378 458640 558.561541548981 267.71807097129 253.680445154904 226.948016190813 172.726044730299 171.130007756516 173.384549131097 172.68356584781 79.0065361040188 83.0681008066003 56.6641514606777 61.7761889098724 26.9887977495646 29.4085883177033 20.0325688522021 23.3931424537705 460.097383467981
"4" "Vertebrae4" 147240639 28290273.6638603 27637343.4339127 4392954.71752229 6303213 2598813 3167703 558747 558.156700419798 263.268196200728 258.893360017153 212.790319032796 173.106883495904 165.652273047366 181.71697072954 144.416577985582 82.056936255239 82.3054823697569 63.5310505757413 53.6593583447071 29.0190720399954 27.9078578350916 28.8855731661605 16.6342845604524 486.368536965418
"5" "Vertebrae5" 144406773 29778742.1561218 23953411.0453557 3209497.63625683 6160770 2766393 2932209 479808 559.591872499394 260.433913013744 256.400864938784 197.900376222129 176.420638533385 170.103441308209 185.563515858841 139.925120451225 81.024359740929 81.108441377357 61.1611953074013 52.7535689750333 27.605290333495 28.5692043840113 24.8646028479419 15.1478017928315 510.810996103882
"6" "Vertebrae6" 148703877 30569542.3054145 23853658.6470211 3152120.79324885 6353046 2821077 3077739 478044 561.708768790587 266.317046595617 252.512811217707 195.557022750322 172.912682657108 174.744356947008 173.123251221939 129.770875428704 80.9552312299145 83.9281498408014 60.1395827076146 50.8122795025169 29.0787664585891 31.5885368148875 21.9141060586012 11.4124619068247 506.989959382468
"7" "Vertebrae7" 142304526 28947335.3400119 20680637.5567206 2708954.9049816 6205752 2713032 3023937 455553 549.516514977374 256.506315323714 245.641085202568 190.019745718923 168.688511801764 172.208994239413 168.037013989277 117.057667457898 76.5882871941199 81.0601269718483 55.5178532714585 49.6809972123762 27.0579554298249 29.3058889726911 18.2451512009149 9.01539904835348 502.495634655179
"8" "Vertebrae8" 115308711 26757951.2425838 15234671.4405437 2223714.30503039 4955517 2501793 2033892 419391 549.6267984671 259.984344313192 240.093037807305 181.945249471253 167.133676731574 170.004556533955 166.637130729711 124.439327063876 79.7714734535774 84.1485450795202 58.9580357451548 49.6572913923421 26.9378591793934 27.5776481313082 20.0712923830572 11.8282758465154 501.534971963902
"9" "Vertebrae9" 89702046 24286540.1942822 8800864.56463299 2120543.28851405 4079250 2562210 1111761 407043 516.422741393602 247.770740038398 205.524708671828 182.882601133684 145.886713872354 154.230803398699 122.519367769429 120.402698819322 71.1861868180756 72.302119898248 48.7778374779913 48.7755162306881 21.5441285534748 22.0915597549437 12.1344105926247 12.116861884065 563.507733321934
"10" "Vertebrae10" 72680328 22402025.0162785 4655294.15470382 1652659.47342843 3270015 2374785 588735 304290 517.572774484617 251.699134443554 207.493209832084 181.780689844596 156.955740465198 163.973594143887 115.9216982048 116.771445353142 71.1849719944091 71.6719800728694 48.7459722207743 48.3002956303873 24.2547786360705 23.753246481412 17.3851370588282 10.1329968900207 533.121094186832
"11" "Vertebrae11" 67401558 22476893.4966278 2619716.69748146 1382279.92019215 3028347 2469600 264159 295470 535.149893879538 251.455151129502 235.356606263429 181.129417360379 160.698924173086 163.923902908798 155.307949090809 122.407734837344 75.860190219161 68.7562837571036 62.7180118195743 46.9588022843206 20.7557990657969 20.6546280702469 20.8995719569739 10.9659011575524 536.640214011296
"12" "Vertebrae12" 75986505 22866740.5390639 4771390.37342585 1548558.42705066 3333519 2573676 474957 293706 544.789971692274 254.293246672467 251.535590585877 190.168886295673 167.004279552823 160.156479185006 198.154308651763 134.720230955077 81.0090832197983 69.6592781315115 76.8720833208498 52.2762865274396 25.5185321388121 22.1665935409436 33.6797617596059 16.9875256903347 539.205913059921
"13" "Vertebrae13" 75125232 22245303.4235 4765328.0313735 2476679.80255119 3348954 2425941 497889 425565 550.718761874047 257.356656204389 255.579690563812 207.650807126578 168.648901027904 159.796177712326 199.865573413897 158.792106612951 80.0980997291866 70.3103625785373 78.9603372070507 55.0008716137744 25.1688643323515 21.9009276210369 33.6170231589103 16.2684074762912 525.24173044634
"14" "Vertebrae14" 80607744 22235055.7500902 5439147.48531146 3000719.5905687 3521826 2477538 602406 443205 557.142491446579 250.754474794046 265.494298494682 227.162363263009 183.751925671206 154.208173603509 237.293269554481 171.370669079188 84.9314528642371 67.9765833631472 87.2192578371769 61.285416279684 35.1113919147049 21.3021072569821 53.0315953403314 18.8869815252053 516.605995847785
"15" "Vertebrae15" 71995014 20932985.4251906 4595343.46105241 2611987.60604059 3224151 2279970 563157 397341 543.723821903402 246.637562339569 254.104403876382 224.12021624158 171.600181487636 152.343499301975 206.255951310412 189.875073491478 78.7154909055302 66.6756559480925 68.3868081417936 58.8776056409313 23.3984490439728 22.0229352163104 25.7585326931602 19.9082516194247 521.429830051647
"16" "Vertebrae16" 71087436 20251544.8204845 3971845.11166608 2952940.73347304 3215331 2205000 551691 468783 532.135237096424 242.89605021158 227.094011161088 214.681505143042 158.187300250588 151.581742224705 162.393539923567 173.986660350713 76.3716832710896 66.8049292989364 67.0728596110174 57.5218211854685 23.7958012053748 20.4768114695344 33.6299532829035 16.9459893430749 501.521075967763
"17" "Vertebrae17" 62308008 47221839 8325639 6760530 2852388 2145465 394254 313551 525.52265878735 527.191866287354 515.633099927654 526.042418201519 153.460067891213 154.777558754016 141.516745534649 158.03175810603 73.3684115160695 75.800727613438 66.0559449777828 67.7197770007933 21.2339125402377 22.2585845938113 13.8673300792652 19.1312157897283 701.588665290132
"18" "Vertebrae18" 57140370 43989750 7103187 6065955 2640708 2018016 337365 286209 520.566403060423 529.679768712736 492.537534358575 486.816728314722 149.138765127309 153.448779434796 125.99416714608 132.823728147472 71.172409367897 74.4035605365414 61.9540886068822 62.3926998295763 18.6139456929134 19.338398937386 11.7291778434159 13.7484532831525 689.071118053533
"19" "Vertebrae19" 52778439 40127913 7019838 5649210 2436525 1836324 333396 267687 516.691060837967 528.734385331211 480.59160801741 475.385310166656 150.193710947139 156.078351954713 121.162023589521 123.627810560523 70.3741823700972 73.9442677703397 60.4078112515943 61.3151329234767 18.8600054162542 19.5035216423642 11.4712637430872 14.4139046226451 682.458234366393
"20" "Vertebrae20" 52834005 41526324 5463990 5843691 2428146 1891890 258867 277389 513.214445238081 526.155700549436 469.597772655836 462.034172666619 147.819085526687 152.995339951512 115.176560764639 115.189917451526 71.2784739212132 75.1053362455496 62.1285362527177 58.3431629692424 20.3110659827564 20.4430718282505 16.7801560645298 13.3143346031819 679.295130906465
"21" "Vertebrae21" 50166837 40155696 5352858 4658283 2317896 1841175 254898 221823 505.275312784433 516.896505304935 463.180459830842 453.468820216397 145.369810104899 151.625455349772 104.261634821042 105.222706471589 69.5961346544821 73.5459038913134 57.6835705064378 56.3316675054616 21.0302699057386 21.9083842912549 9.78221447253275 11.6738180532685 683.893837837252
"22" "Vertebrae22" 45712296 36506862 4667544 4537890 2128707 1690353 222264 216090 497.724954740404 509.27724508876 460.529821620396 443.045808902164 137.351546795144 143.847195121811 99.0033693572772 89.7069827168186 67.3898041960424 71.0754424961365 58.1659318365466 53.9256639168525 18.3013097560245 18.6372263877318 11.2584966237008 10.7852265811522 685.261017024471
"23" "Vertebrae23" 45841950 37571877 3852576 4223016 2117682 1727838 182574 198009 503.654342854226 512.674319583388 460.884926013653 467.331538320441 146.095432638783 150.572260073973 105.668242107964 124.12408213964 69.004876601257 71.4472470297731 59.0811225080142 62.1574765941271 19.7086157590909 19.4656360343447 17.833682013591 18.4298038852563 629.928035536097
"24" "Vertebrae24" 46619874 37405179 4750893 4417497 2151198 1719459 222264 207270 507.325321531312 513.777819346878 491.287953711794 471.101182262492 141.633877881165 142.674526890684 142.82002897803 124.017123181199 68.6293052950287 70.1942626052898 66.2174552487417 61.2119196706348 19.8460031170024 19.7985640599965 21.3013849598003 16.2056481667649 634.813903193641
"25" "Vertebrae25" 49481523 38007144 6760530 4611978 2293200 1756944 317961 213444 510.60652052906 514.227685214394 498.288323309075 501.311978036168 141.011743479239 140.792178262051 139.203354189827 144.420823647775 68.3126692225981 69.5438335007319 65.3032936421121 64.8345965623856 18.1849668195204 17.9630352533747 17.3463733186099 19.7205181183013 501.021133636731
