# Supplementary material for: MicroCT-based phenomics in the zebrafish skeleton reveals virtues of deep phenotyping in a distributed organ system
Source: eLife. 2017 Sep 8;6:e26014. doi: 10.7554/eLife.26014 (PMC5606849; doi:10.7554/eLife.26014)
Supplement: Figure 8—source data 1. — See legend for Figure 2—source data 1 for a listing of phenotypic measures and their abbreviations. [file elife-26014-fig8-data1.zip › Figure 8--Source Data/plod2_15_si_inter_bc.txt]

-0.1503458 -0.4924116 -0.3117367 -0.1648526 0.05119649 0.16598 -0.06948104 -0.3872671 -0.7459889 -1.019524 -1.008657 -0.9520708 -1.042272 -1.043759 -1.232753 -1.331663
0.3650923 0.1437143 0.04942555 0.1751293 -0.008181556 -0.01314519 -0.1710333 -0.4420221 -0.7621655 -0.9684472 -1.069737 -0.9626703 -0.962972 -0.929443 -0.9714303 -1.002455
1.773821 1.127206 0.3911508 0.5787318 -0.1323187 -0.1667922 -0.4330573 -0.724602 -0.7865897 -1.067706 -1.230157 -1.130253 -0.572614 -0.2577578 -0.4913177 -0.2864645
2.935023 2.086455 0.8337897 0.5864133 0.4288504 0.7559043 0.2105082 0.4038581 -0.275118 -0.05673152 -0.07029499 0.08747981 0.2577802 -0.1092468 -0.3381133 -0.5461107
1.868894 0.6609822 0.3322317 0.5077886 0.4238481 0.2929089 0.06148771 -0.1253556 -1.289524 -1.22323 -0.2848659 0.2599988 0.3961932 0.7300905 0.3465095 -0.5631278
2.45057 1.860919 1.485397 0.754876 -0.01342819 -0.1343426 -0.4200598 -0.8366947 -0.7883284 -0.8451858 -0.8787907 -0.4123643 0.489683 1.496457 1.339486 0.8524591
1.956445 1.979775 0.2645555 0.1987449 0.09544539 0.3387741 0.09127607 0.3577932 -0.6645022 -0.7188805 -0.9704925 -0.892568 -0.8363822 -1.037777 -1.150042 -1.138886
0.5163125 -0.4737673 -0.5535852 0.1307645 -0.1054134 -0.2072265 -0.6678244 -0.3249785 -1.339529 -1.342705 0.04973767 1.460321 1.668435 2.491512 0.6146854 0.4837383
2.046171 1.539132 1.030457 -0.1340229 -0.2639719 -0.5424788 -0.7047781 -0.7081791 -0.8346829 -0.9028603 -1.095318 -0.3324452 0.05843719 0.9600488 0.6146125 0.420105
-2.640279 -2.011477 -1.375163 -0.8776349 -0.4147394 -0.4871028 -0.5722171 -0.5904103 0.5832406 0.007773121 0.07441882 0.1230085 -0.1414476 -0.3049927 -0.2136381 -0.5906735
