# Supplementary material for: MicroCT-based phenomics in the zebrafish skeleton reveals virtues of deep phenotyping in a distributed organ system
Source: eLife. 2017 Sep 8;6:e26014. doi: 10.7554/eLife.26014 (PMC5606849; doi:10.7554/eLife.26014)
Supplement: Figure 8—source data 1. — See legend for Figure 2—source data 1 for a listing of phenotypic measures and their abbreviations. [file elife-26014-fig8-data1.zip › Figure 8--Source Data/plod2_16_bc.txt]

4.126203 3.991781 2.636806 6.333414 5.622321 8.019068 6.66947 4.888377 5.657271 5.157221 3.670512 5.159909 7.880613 3.874834 5.645173 6.235286
1.746411 0.8971139 0.4173969 0.4791472 0.4358298 0.3551858 0.1998884 -0.1203838 -0.6941087 -1.146176 -1.075209 -0.9655335 -0.9401883 -0.9457181 -0.9143822 -0.8553968
4.510702 2.418548 6.369159 2.312828 1.105388 0.7437119 1.350214 0.6046059 0.7047622 -0.7920183 -0.691862 0.4154218 0.7937901 0.7659689 1.695197 1.300136
22.47703 23.71294 22.65457 20.55062 22.02456 22.11395 22.90165 19.94473 20.52873 19.77716 19.77964 20.78999 20.54713 20.53586 21.30318 20.96537
12.29086 10.17532 9.930534 9.883187 9.952119 9.547039 9.42217 8.768825 7.295408 7.171588 8.786347 8.460974 8.603041 8.242111 8.203191 8.271883
17.79919 17.38556 16.83457 16.0085 14.51608 12.58812 14.58853 13.9492 12.66022 11.90252 13.2099 14.11058 14.67814 14.78997 16.91132 15.17094
3.762643 2.649471 2.107452 1.050834 1.349547 1.846439 3.131714 0.6139788 0.4200845 0.07478888 0.6071576 1.223346 0.7999017 0.2301245 1.119808 0.7315342
0.9408188 -0.1251983 -0.4220558 -0.4226726 -0.3385018 -0.6927597 -0.5996243 -0.8192031 -1.301399 -0.3815336 0.1194937 -0.4257706 -0.6477356 -0.9054126 -0.5417219 -0.5240668
2.719653 1.857595 1.46748 0.2956747 -0.06596992 -0.7988491 0.1158549 -0.5431922 -0.803608 -1.358663 -0.5588044 0.1281316 -0.04192261 -0.053556 1.009522 0.3762974
-2.96062 -1.407779 -3.319435 1.806549 -0.6179985 0.142749 0.4793659 -0.1163404 0.1577796 0.4511286 -0.758315 -1.311563 1.079417 -1.01115 -0.393569 0.3979307
