# Supplementary material for: MicroCT-based phenomics in the zebrafish skeleton reveals virtues of deep phenotyping in a distributed organ system
Source: eLife. 2017 Sep 8;6:e26014. doi: 10.7554/eLife.26014 (PMC5606849; doi:10.7554/eLife.26014)
Supplement: Figure 8—source data 1. — See legend for Figure 2—source data 1 for a listing of phenotypic measures and their abbreviations. [file elife-26014-fig8-data1.zip › Figure 8--Source Data/plod2_16_si_inter.txt]

"Row" "VertebralVolumes" "CentrumVolumes" "HaemalVolumes" "NeuralVolumes" "VertebralSAs" "CentrumSAs" "HaemalSAs" "NeuralSAs" "VertebralTMDs" "CentrumTMDs" "HaemalTMDs" "NeuralTMDs" "VertebralISs" "CentrumISs" "HaemalISs" "NeuralISs" "VertebralMTs" "CentrumMTs" "HaemalMTs" "NeuralMTs" "VertebralTSs" "CentrumTSs" "HaemalTSs" "NeuralTSs" "CentrumLength"
"1" "Vertebrae1" 126560826 53998228.9997733 55003335.6964034 10246025.824022 5114718 1954953 2732436 499212 625.6128088 615.893369382907 573.450022051395 506.168727083344 200.3232954 215.5224056 182.618812 167.4984031 92.12464546 122.478327941308 70.6201367586734 72.5039949059705 47.31541322 59.72838038 16.27978255 24.88784603 366.037367594857
"2" "Vertebrae2" 106955289 53283201.7894477 39004126.2691467 6932829.94552608 4441311 2076669 2000376 346626 616.0529918 636.218524191336 512.004318835604 499.008204895788 211.0375275 236.1543119 147.1203842 154.9057885 83.69374594 109.52083946206 60.0753282198188 66.8837726622529 41.76591115 48.15371361 13.71031867 19.05007666 446.257198305484
"3" "Vertebrae3" 91924686 44393486.8128652 29952447.1998573 13001624.1004675 3826998 1723428 1547469 661059 599.5400454 619.141376183733 504.158013646965 488.271176334956 205.1837917 234.69378 142.8576443 137.9487111 78.91048717 103.375183880396 56.9771843789709 64.0750226247661 37.46327595 43.36596783 10.99066694 15.86428488 346.066112509666
"4" "Vertebrae4" 114086259 68197125.3189982 31101343.3985652 6687711.59144351 4893777 2940588 1607004 346185 589.9423584 583.480511770695 502.893804325533 472.90140485586 183.5640044 197.0174997 140.2436178 131.609779 77.20326008 91.3027851718313 56.9656469788924 55.9318688042232 33.09384105 36.26981103 11.35502592 13.24002421 608.744222300405
"5" "Vertebrae5" 105973623 63516264.7837252 30147986.4114133 4778792.21676672 4429845 2631888 1563345 250488 607.0022649 607.583351427868 504.383547184916 443.493289325481 194.8424417 206.7528677 144.6058356 118.5639183 79.22637842 94.6835755838595 57.7489171678505 53.5266023490177 30.8401504 30.95873095 11.96306169 13.98008989 484.627147426817
"6" "Vertebrae6" 120596742 78803917.0099571 28591924.7251723 4229698.04271176 4909653 3199014 1488375 222264 610.5126821 608.871755728522 493.322130237447 408.82155307609 203.2883811 214.1729384 137.407203 74.24018752 83.49269467 100.277087402367 54.4054286843611 48.5295319011014 37.22440472 36.54034846 9.695130593 8.448890749 523.602863087239
"7" "Vertebrae7" 109187190 70123645.2573144 25532281.4715769 5099453.8535242 4274613 2664963 1339758 269892 618.7700531 621.250880949708 489.554238622216 444.608001015894 206.6297386 217.7232949 131.0040371 122.0870549 92.21647773 114.931451175869 55.33727795084 54.8996462930428 50.14153415 51.67775993 9.320965447 12.95716485 540.138411546769
"8" "Vertebrae8" 89257518 58717585.4227143 19826558.3037957 3945708.2290951 3850371 2604987 1033263 211239 578.2454636 572.403905150437 470.569185031605 431.084908840705 181.3297012 191.9377337 120.8003216 106.7403024 74.4785398 86.3323491441456 53.2653269061394 50.0571050858555 25.39767826 23.42618713 9.692610499 9.873308899 509.950501850614
"9" "Vertebrae9" 83191563 63542728.1171997 9358403.26004729 4087464.14473972 3586653 2882817 484218 219177 592.3181969 582.53309496538 428.490601046476 407.879265295518 185.4680746 187.0484808 96.96441 84.79505105 75.58130317 84.0773122352095 48.4525385681444 48.1279576398042 25.82367766 22.9041234 11.30591446 10.92924338 524.348301398952
"10" "Vertebrae10" 68151699 60305908.3984702 995981.560733336 1882133.85945636 2989980 2839158 51597 100548 600.4988157 570.398793284009 427.778104336052 394.796021263348 192.0282554 192.4241275 91.7112167 69.49928064 78.53554601 80.1664368813219 57.8987349949257 44.4069694650183 21.41244429 20.24042982 15.07977448 6.681767351 538.292422185903
"11" "Vertebrae11" 59409315 50672530.5350869 2347408.22562164 2004861.61755537 2498706 2279970 116865 108486 598.3752777 570.023357384359 471.766135138987 417.666338328312 195.9400869 197.5254888 147.7611606 89.88248581 83.64555437 86.0618102060335 62.5674473956449 49.7120780181889 26.42817939 25.45937229 20.87453833 8.705309312 476.552215684697
"12" "Vertebrae12" 73958346 60071688.2612881 4347528.62987124 3660491.52109006 2981160 2556036 223146 196245 609.3622839 587.995823599887 459.963486235112 434.25106925391 193.3539994 195.7190777 121.3202252 103.2444116 87.92384655 93.1726331841841 56.7582513823238 54.3323382003149 34.23042302 33.64627741 15.57281933 13.21469563 447.788841454014
"13" "Vertebrae13" 93582405 77659589.9800585 4820172.72166331 4255281.92909498 3910788 3444210 247401 226233 608.5002719 584.3570404508 463.907866094949 444.842615722416 193.776767 196.2571983 126.446278 107.2352412 84.18685618 88.547690000124 54.6508087276097 53.1391351364212 25.69455137 23.80142973 15.76893452 11.77153964 571.150515439018
"14" "Vertebrae14" 65938320 51989398.2563029 4658831.57131785 4255603.78466442 2873115 2406096 243432 224028 601.9703946 584.14484825985 452.171244432575 448.896234718689 193.4612037 197.6666009 114.9051042 107.827368 76.93638859 81.9425825615004 51.6456234618714 53.0724862407345 21.09437332 18.85664958 11.60949101 11.38649418 463.169806300543
"15" "Vertebrae15" 80311392 63427940.5180777 5240803.35260713 5640895.41733369 3306618 2743020 272538 293706 616.7442594 596.566068180339 452.793989839556 485.858513421534 201.6346278 205.2329601 113.9492686 149.9593114 86.11811842 92.0238487509011 55.3992108163513 60.1871587720277 30.27017653 29.07233405 16.6470757 16.78421538 496.931975688938
"16" "Vertebrae16" 84830760 67228473.7327145 6276198.80695003 5029562.85024785 3618405 3036726 328986 266364 609.4104029 590.500871917407 453.696103198796 453.18288618131 202.1546891 206.9404203 116.2479552 110.3790329 82.06981107 87.8214079576803 55.6055711971078 55.8801117253013 27.1355922 25.81559447 15.85084695 13.36455631 535.543133389761
"17" "Vertebrae17" 93536100 75115971 14215635 4223016 3800979 3043341 639009 201096 607.3650357 619.8980905 582.5315053 467.3558213 193.8284651 196.112836 185.1314353 91.56593596 87.57857871 92.13470512 79.24229198 54.98676605 31.00510536 30.08178351 30.93772946 12.60540908 508.8622413
"18" "Vertebrae18" 55677132 48629511 3093174 3954447 2311722 1976562 147294 188307 604.5603763 626.0928141 450.0741163 460.6062311 191.8246378 192.994718 88.780241 93.93835399 83.3998116 89.86256143 51.88103922 54.61285889 29.15765976 27.73883196 10.35670721 12.06871802 375.0198019
"19" "Vertebrae19" 58575825 52500609 3093174 2982042 2433879 2144583 147294 142002 604.9132482 624.1964661 445.7467496 430.5189883 200.5180276 201.5728331 74.46133126 74.11391673 85.02331073 91.94199416 48.07481154 48.23542498 30.1461467 27.5988733 8.29818379 9.296717386 492.1814075
"20" "Vertebrae20" 61576389 54973296 3213567 3222828 2504439 2190888 153027 153468 618.855566 640.3460531 450.6293952 426.9032066 202.3216878 201.4864316 104.9419587 66.43550875 85.91067396 92.73661286 52.06241081 49.72298398 32.0658298 30.25486971 14.71986564 8.744582157 392.9832728
"21" "Vertebrae21" 76857039 72643284 2676429 1713285 3042900 2842245 127449 81585 635.9450063 648.5836712 424.5501365 412.3992202 210.249885 208.8463037 69.92210399 58.0219551 94.38095064 99.03788022 53.59471704 45.57515685 32.56508164 30.43901886 15.72322488 7.036048723 545.0025523
"22" "Vertebrae22" 58825872 55954962 1222452 1602153 2429910 2293200 58212 76293 597.320308 607.0466539 397.7868941 414.9912206 189.4500644 188.8352197 44.12425891 55.53405454 85.76046029 89.93071613 44.18512649 44.42895965 30.19811479 28.40846282 5.772372385 9.119164347 491.2263217
"23" "Vertebrae23" 37794141 33682257 1592892 2444904 1719459 1524096 75852 116424 582.9619879 603.9071826 401.3434664 417.033143 197.6369839 198.5437174 56.12663422 54.43375678 66.95650998 71.74375291 44.89683547 43.87854596 19.70997249 18.0980447 9.55891502 5.271457707 471.5764898
"24" "Vertebrae24" 30496473 25402923 2352294 2982042 1414287 1172619 112014 141120 538.8211791 557.1808166 440.719106 456.6551685 154.6763813 158.9957302 80.86280496 90.9668588 66.56839124 70.99887661 51.57628731 51.52232087 17.69626655 16.56190805 10.22488184 14.33652975 465.6506669
