# Supplementary material for: MicroCT-based phenomics in the zebrafish skeleton reveals virtues of deep phenotyping in a distributed organ system
Source: eLife. 2017 Sep 8;6:e26014. doi: 10.7554/eLife.26014 (PMC5606849; doi:10.7554/eLife.26014)
Supplement: Figure 8—source data 1. — See legend for Figure 2—source data 1 for a listing of phenotypic measures and their abbreviations. [file elife-26014-fig8-data1.zip › Figure 8--Source Data/plod2_17_bc.txt]

2.486253 1.828929 3.112661 4.788904 4.134269 2.44996 2.820965 4.926015 3.532058 2.022497 3.857359 4.161153 2.249671 1.693163 3.616743 3.849294
0.2169388 0.2040358 0.2068007 -0.0001089165 0.1293824 0.2445882 -0.192733 -0.09596014 -0.4314394 -0.6083956 -1.191337 -1.19871 -1.131891 -1.111154 -0.9710634 -1.083504
-1.815839 -0.7530687 -0.8810462 0.2151091 -0.1298738 -1.559883 0.1872879 0.07600311 -0.992331 0.03148919 -1.264979 -1.509805 -0.7419402 0.2206734 0.3486509 -0.8643535
24.43567 26.57505 26.30643 25.99583 27.1964 24.25101 24.95708 25.43214 24.35486 23.2582 24.31868 24.39958 24.3941 23.87509 26.56417 25.86618
14.30274 14.19816 13.47008 13.64853 13.89638 13.70315 13.22396 13.14412 13.02748 12.09791 10.26524 9.873676 12.71762 12.06719 13.1015 12.04433
15.29913 20.98419 18.9172 21.94752 24.2138 17.85462 22.33652 19.92118 20.19498 23.24784 22.1979 19.44801 19.0108 22.78054 21.4877 20.49216
-0.02560903 0.839581 0.7574207 1.313453 1.907701 -0.1424846 0.1856405 0.2262809 -0.2028025 -0.434422 -0.4032051 0.442575 -0.6721334 -0.7347498 1.338044 0.4415283
-0.2032504 -0.3223875 -0.5604288 -0.688238 -0.2757364 -0.2249753 -0.7416681 -0.5248254 -0.3143261 -0.4790113 -0.8260132 -2.015003 -1.127187 -0.8736727 -0.3625625 -0.6866423
-1.578577 0.3717732 -0.4228433 1.17131 2.325971 -1.389276 0.5731583 -0.8456561 -0.4676733 1.234463 1.213279 -1.084559 -1.287508 1.578413 0.2200997 -0.5498906
-2.074586 -2.187886 -1.207043 -0.3465542 -1.190081 -1.816061 1.391599 1.53793 -0.2557368 0.06512893 1.799911 -0.193545 0.1659642 0.1159388 -1.009077 -0.5341903
