# Supplementary material for: MicroCT-based phenomics in the zebrafish skeleton reveals virtues of deep phenotyping in a distributed organ system
Source: eLife. 2017 Sep 8;6:e26014. doi: 10.7554/eLife.26014 (PMC5606849; doi:10.7554/eLife.26014)
Supplement: Figure 8—source data 1. — See legend for Figure 2—source data 1 for a listing of phenotypic measures and their abbreviations. [file elife-26014-fig8-data1.zip › Figure 8--Source Data/plod2_17_si_inter.txt]

"Row" "VertebralVolumes" "CentrumVolumes" "HaemalVolumes" "NeuralVolumes" "VertebralSAs" "CentrumSAs" "HaemalSAs" "NeuralSAs" "VertebralTMDs" "CentrumTMDs" "HaemalTMDs" "NeuralTMDs" "VertebralISs" "CentrumISs" "HaemalISs" "NeuralISs" "VertebralMTs" "CentrumMTs" "HaemalMTs" "NeuralMTs" "VertebralTSs" "CentrumTSs" "HaemalTSs" "NeuralTSs" "CentrumLength"
"1" "Vertebrae1" 75328974 42964462.5564301 26134324.4027645 377669.994193061 3374532 2019780 1340640 19404 682.5032193 642.07880466326 623.585379724896 455.721763846106 147.3576845 154.4448213 133.0829589 28.59157922 71.03649114 78.861333980141 59.1650097052985 42.8693384242058 22.61464542 23.16764121 15.9869641 6.828983245 409.662678296767
"2" "Vertebrae2" 72374715 38912025.4395204 25784676.3351719 1999926.04462172 3106404 1678005 1327851 102753 701.6257582 677.135021880909 617.497293630558 557.630237753472 177.174575 196.0291974 137.7602612 117.7971146 74.62596385 88.6157436032817 57.986011586232 56.5372087494509 36.67056572 44.4754128 13.90886714 16.57034122 404.374719403872
"3" "Vertebrae3" 80978184 46913616.7730678 25705715.7413299 1796807.65235304 3484341 2053737 1343286 93492 693.6304974 673.612518769763 596.017443710115 519.732941820891 172.0001707 186.0761813 128.7953491 81.06840312 74.34243475 87.742804829659 55.4534502733779 50.9538172380555 35.23962629 40.47145383 12.70800976 11.57913274 451.662199150485
"4" "Vertebrae4" 90322533 57610601.8722172 21929657.4003088 3432004.6434199 3768786 2450196 1147482 171108 697.2555197 668.201438161089 600.994935820103 573.122846429742 164.1979021 173.5713741 125.6981952 130.1626429 79.92129448 94.1694957414377 54.190826040194 61.8273096565822 37.27539075 39.70518077 11.43251591 21.64038829 496.00617691954
"5" "Vertebrae5" 87840585 53342480.7652099 24155173.2395896 2868000.8529064 3657213 2246454 1270080 146853 713.2079151 687.242590192869 607.21212700993 609.486575468348 179.6619871 192.2375772 135.4936312 141.7899739 84.84692875 100.920227222446 58.1913504046846 69.8830079229904 42.82760726 47.63287323 13.76399238 19.2299196 453.016887139498
"6" "Vertebrae6" 76171725 42590911.2122955 26173861.2507755 743210.209909894 3426570 2018898 1376802 39690 672.7930684 637.901026108017 602.171212059199 496.784999925704 145.589092 153.5490955 128.5034116 65.27731172 69.96167393 77.3431976877673 58.8741593113705 44.3816971083931 22.34902425 23.81907305 14.50810573 6.504265517 421.1924004188
"7" "Vertebrae7" 72976680 44921983.2602863 18081915.2351975 3302247.84831 3255462 2109744 964026 175518 679.787859 648.587394307637 588.585320444877 575.985429878784 153.295074 162.5837497 118.128022 136.1151583 71.55761294 81.0353206011649 53.7970310323929 57.9719233105781 25.85459734 26.88078691 10.41046241 19.18926703 583.640088334958
"8" "Vertebrae8" 89109342 58266875.2156892 19977514.4460697 3103026.63746958 3987081 2761101 1056636 169344 686.225917 657.646552242657 585.168240821264 530.298591175158 156.8265959 163.6205436 121.7634333 96.09056143 72.95164907 81.75882155866 56.0532748450553 47.8631487787762 26.26921026 26.99139132 12.63311832 8.469727011 591.429394468826
"9" "Vertebrae9" 71013348 49341814.7872098 14024487.8383928 1548639.20778356 3158883 2342592 731178 84672 675.1380296 640.08003846604 580.009718208891 534.779510573809 151.0408817 157.2676212 118.1256617 99.97363474 71.83803735 76.8084563594243 58.0762043486539 50.2813997173591 23.80861928 24.55728133 14.78649029 11.10831527 500.609498549895
"10" "Vertebrae10" 58872177 39768466.8282585 10780390.9884161 3045931.25077477 2651292 1935990 565362 163170 655.8738801 622.471658582705 558.739870745962 589.180141727669 141.6040941 145.6205535 111.6846287 140.2096467 69.69944691 74.2107472333694 56.8500140644609 62.0322093341303 21.29763646 21.27591795 16.5079099 15.75893969 515.754536137777
"11" "Vertebrae11" 57501549 51216676.7902048 162785.136062098 1141273.75953469 2549862 2479302 8379 62181 688.3139959 639.620992025938 507.171767544001 569.975150486365 162.0729341 162.1898172 71.06434117 146.0693041 74.82943949 74.3474426149596 53.0896975994847 61.625064874304 25.73862909 25.87101843 15.81152097 17.48704971 603.915932766917
"12" "Vertebrae12" 58918482 53023900.1972124 25286.5209744085 798692.214661459 2502675 2463426 1323 43659 690.0033273 642.174131456202 492.964263409276 522.378956201037 155.8836186 155.9887094 35.52849564 91.69734549 84.14386778 84.0735838647611 40.9991827199943 45.8969371035322 28.19062236 27.85354771 0 7.41638809 501.991701710433
"13" "Vertebrae13" 48490596 41163383.6138819 1248333.94861527 1930719.77116923 2215143 2045358 65268 104517 683.8915812 642.671587885263 570.521932809029 515.307128577369 155.1167685 156.3397204 112.3289243 78.13251209 69.50577415 71.5324851032707 49.7739799343924 44.4848146449788 20.54076486 19.93231354 10.62377861 7.066528434 521.694517453583
"14" "Vertebrae14" 46656918 37591438.9474953 1604310.82463211 3378653.30868385 2131353 1872927 85113 174195 675.7070099 633.967515888953 550.271200323714 584.869064232032 145.2028209 145.4786144 118.8262491 138.7936071 69.90786716 70.7574011054232 51.7138994378749 63.9823709608778 21.4157986 20.88480176 13.09378085 24.87438679 517.763099777682
"15" "Vertebrae15" 62854407 49843137.300221 4138713.20488257 3558130.69366691 2570148 2169279 215208 190953 716.2422991 678.206909760975 580.864481091746 560.474393452629 183.2196754 187.4326156 123.3187749 110.4042437 88.31534092 94.3670369279249 56.9225013249667 54.6010611299284 38.39525444 38.65594703 15.08644688 12.70287747 463.121366054503
"16" "Vertebrae16" 60279849 51335699.340381 2088777.71218772 1759411.17740227 2545011 2339946 110250 94815 709.4241553 666.072330572158 550.649051943068 540.774927006005 173.0392599 174.2524714 110.4041166 101.4425585 81.7115042 84.3825106879213 53.8004287146266 49.383437661603 29.94811805 29.54674966 16.5904279 8.674888801 485.278166700103
"17" "Vertebrae17" 57862728 49916790 4565673 3398787 2602341 2235429 205947 161847 689.7663953 701.9216757 615.2238337 610.5075268 162.3935445 165.0421426 128.1292775 105.6873031 72.69507406 75.59262177 65.72020772 49.84664627 23.69685969 22.56720695 29.17367727 9.97323429 486.5925206
"18" "Vertebrae18" 56732886 49055517 1963332 5714037 2432115 2089458 92169 257103 706.7896258 715.8443698 634.1146557 654.0248201 167.6254155 170.1162888 128.6098739 140.0153382 80.9589619 82.30467871 71.15485613 74.71272931 32.72959268 32.84028932 32.58065709 30.54210163 420.1957183
"19" "Vertebrae19" 49296303 45054765 1889244 2370816 2218671 2024190 89964 112896 696.4628226 705.5484378 637.6907787 569.0207511 165.507557 166.4976155 139.3806948 84.62611849 73.68333687 75.94742466 67.25010726 48.97249039 23.5440536 22.7617637 28.82573021 10.22448432 492.8705792
"20" "Vertebrae20" 34626879 31089177 2324511 1352106 1595538 1427517 110691 64386 673.8284339 686.0513843 572.2825356 555.8194876 153.629596 154.9870666 90.46727777 70.71705797 66.07620978 68.99423158 50.71765489 47.06110624 18.84312618 18.42027733 11.89982299 8.56252201 502.9421411
"21" "Vertebrae21" 23319198 21244734 1055754 1194669 1101618 1002834 50274 56889 644.3484335 651.2110425 542.3665196 616.4381864 142.3155795 144.2397572 74.90040959 111.3356504 60.47412747 61.94518319 45.42493239 57.82046602 15.27573215 15.27269504 6.805387014 11.81057317 467.7052056
"22" "Vertebrae22" 27847827 24263820 972405 2694951 1311975 1141308 46305 128331 633.289151 642.703853 539.347709 580.30671 131.5428148 134.3476881 60.99111353 92.14008446 58.05024152 59.90897587 46.51759994 48.93950575 15.26221416 15.37119511 7.548811669 10.9119639 461.5138836
