# Supplementary material for: MicroCT-based phenomics in the zebrafish skeleton reveals virtues of deep phenotyping in a distributed organ system
Source: eLife. 2017 Sep 8;6:e26014. doi: 10.7554/eLife.26014 (PMC5606849; doi:10.7554/eLife.26014)
Supplement: Figure 8—source data 1. — See legend for Figure 2—source data 1 for a listing of phenotypic measures and their abbreviations. [file elife-26014-fig8-data1.zip › Figure 8--Source Data/plod2_18_bc.txt]

6.194959 5.630387 5.553766 4.841329 8.791995 1.166228 5.813201 3.654382 2.685198 6.979985 3.127447 5.172007 5.670713 2.779294 7.814746 4.87359
1.036282 -0.1959588 0.3639414 0.4344474 0.2095656 -0.0314449 -0.1908897 -0.4033292 -0.6042481 -0.6895004 -1.026823 -1.049403 -0.8318948 -0.8954884 -0.7429559 -0.9830448
1.789789 0.4654999 0.6435556 -0.9756383 0.5433993 -0.4915494 -0.8087111 -0.2522871 -0.1243095 -1.075795 -0.4080858 -1.320621 -0.4637282 0.5322708 1.934459 0.3876006
22.3788 21.77024 20.64145 18.37908 21.65391 15.37515 16.26335 17.17035 17.09128 19.38521 17.34829 17.38364 19.05229 16.12072 17.2367 17.323
10.56913 8.203661 8.726567 8.360888 8.692532 8.035012 7.344859 8.428731 6.79199 6.352333 5.601757 9.169144 8.603363 7.712048 8.945071 6.807219
15.0487 12.85969 13.05415 10.73136 14.71127 10.80542 10.72888 10.06515 12.732 11.12708 11.96689 9.286606 11.06911 13.27481 16.52642 13.36181
3.84163 3.268217 1.744834 1.174643 2.798791 -0.5015815 -0.01651149 0.3811482 -0.5023087 1.628838 -0.006728218 0.01237637 1.180011 -0.4334274 0.3519738 -0.1617983
0.6776227 -0.6315511 -0.5564027 -0.3971171 0.732455 -0.5309603 -0.7080558 -0.4862974 -0.8316588 -1.062814 -1.317319 0.5050529 0.2684595 -0.2166153 0.8054924 -0.7165363
3.025421 1.030639 1.017911 -0.5868286 1.645677 -0.845238 -0.7899021 -0.9562122 -0.2234925 -1.027795 -0.03878938 -1.669973 -0.5454978 0.2635974 2.18528 0.2938494
-1.657719 -1.933825 -0.5699498 -1.106872 0.4398046 -1.845935 3.203178 -1.504522 -0.2115797 1.072214 -2.195529 -0.4033317 -1.541211 -0.818196 0.8078115 -2.319555
