# Supplementary material for: MicroCT-based phenomics in the zebrafish skeleton reveals virtues of deep phenotyping in a distributed organ system
Source: eLife. 2017 Sep 8;6:e26014. doi: 10.7554/eLife.26014 (PMC5606849; doi:10.7554/eLife.26014)
Supplement: Figure 8—source data 1. — See legend for Figure 2—source data 1 for a listing of phenotypic measures and their abbreviations. [file elife-26014-fig8-data1.zip › Figure 8--Source Data/plod2_18_si_inter.txt]

"Row" "VertebralVolumes" "CentrumVolumes" "HaemalVolumes" "NeuralVolumes" "VertebralSAs" "CentrumSAs" "HaemalSAs" "NeuralSAs" "VertebralTMDs" "CentrumTMDs" "HaemalTMDs" "NeuralTMDs" "VertebralISs" "CentrumISs" "HaemalISs" "NeuralISs" "VertebralMTs" "CentrumMTs" "HaemalMTs" "NeuralMTs" "VertebralTSs" "CentrumTSs" "HaemalTSs" "NeuralTSs" "CentrumLength"
"1" "Vertebrae1" 123458391 84340699.2186613 53147953.8578086 7433584.50409068 4724874 2357586 2092104 289737 611.147058018277 759.027218592283 638.796245798119 574.854843994288 208.432853603479 226.834801346696 162.322562862813 128.781118778052 98.0208178259855 127.135958310075 71.3480278824338 78.1870756143631 48.3476220400574 53.3401115381382 14.7759684731479 21.9033521918319 474.279200866247
"2" "Vertebrae2" 92600739 79283711.78738 24065700.365557 4959064.15246416 3462732 2314809 960939 199332 601.190764389135 747.718981497633 563.98518492892 524.3230777043 217.527212163159 226.694748650735 129.336335351979 110.246697004996 96.0852588381587 120.79025517929 57.7753109581627 63.1670135940024 54.2265489446713 56.0172498535497 13.1568715326359 17.214944852753 457.631575317023
"3" "Vertebrae3" 103232367 79284518.6574053 37854916.910522 5351266.36247658 4180239 2492973 1494549 212121 580.307113252624 722.152335522524 584.656121812227 530.658764081505 201.181208676767 215.876910401595 137.076763933108 109.258043158913 81.605287328513 102.54678907993 58.9357735517423 63.3361129323466 38.6818442915669 41.5120204088621 11.6097535372803 17.3961867663998 540.92104537165
"4" "Vertebrae4" 97277544 73418648.4393041 39545754.9071413 2189433.57539481 4077486 2440053 1561581 85995 549.515918952053 675.503973345515 571.900280903561 478.7749997504 171.624504071713 183.590896121473 126.790454412118 66.5496076078603 77.8720765402954 95.669749868374 60.6121723135126 51.9982223205115 32.4665734078992 34.4798241399873 12.7498535705808 9.1201367643468 509.234982374512
"5" "Vertebrae5" 123328737 105655599.525837 34494641.0440396 5412293.45544924 4714731 3284127 1326528 201537 603.358924945595 745.81829870101 584.465818796799 577.039992292368 220.964667848043 232.381352224321 140.645592620022 135.037885797247 97.5439047907606 115.035574964309 72.542138781126 67.7796976007552 42.2126538909448 40.21959016531 30.2596488196994 19.9001896344211 597.034564794899
"6" "Vertebrae6" 63650853 44104171.247015 28756178.2841858 3266839.98123195 2908836 1662570 1117494 124362 506.8890571353 615.156649520715 561.246104325118 486.959199595946 142.199145116333 154.410503056194 117.509526248411 63.0264140498092 65.5717621737774 76.0900006629061 58.9608971366655 49.8399755033137 20.5885377082947 23.0524400786263 11.2829264588121 8.23351524761964 467.321687059465
"7" "Vertebrae7" 92082123 81868090.2287014 25287562.0883869 2659088.50527203 4097331 3023055 965790 99225 523.395030179347 635.775386026025 538.149859455513 485.341064573129 153.128528441171 159.90809722387 106.463679114646 69.1212955654559 71.7913698119337 81.975907038331 57.0913505633315 50.112537522327 23.5323645333804 23.5698752781291 10.3812085859812 8.55523661049045 755.778441985898
"8" "Vertebrae8" 74439918 64317629.3332172 19656260.0421886 3927771.81682825 3243996 2300697 762489 143325 539.222753162165 652.545486213146 578.001005112992 475.105571091895 165.302116582845 173.36061188308 123.990642703241 59.7480322698879 74.814756402021 86.1735187927661 59.1496996820715 49.5764302804638 27.594474137855 28.3572623601036 11.0550200652715 9.43633554467163 487.531318805156
"9" "Vertebrae9" 63243369 56662450.1467412 14461185.1149936 4220992.04641464 2852388 2126502 570213 152586 532.445166525249 650.142690518403 524.595273144664 538.210669740237 174.179597973919 184.151033990402 88.5965213853134 115.790254534154 67.8965158121094 75.7813975613509 55.679370165425 55.2246737571205 20.9760711994326 20.8493477048493 11.7875078272976 15.2564423267684 560.040307927724
"10" "Vertebrae10" 89414955 91771305.0672514 12426781.3243305 2128782.21074153 3586653 3019968 488628 78057 578.593678380418 696.569060700548 501.922976850786 499.371394941036 191.565989123718 193.486288174109 80.5162150045914 73.6062299476616 88.8309799920517 100.858022649493 52.5550759973303 49.1858250272774 39.5454803908569 38.2360653866101 11.7848808610985 8.59423737922276 635.68980960812
"11" "Vertebrae11" 57094065 60683887.6985814 4053587.47878097 3677601.71876154 2479302 2190006 165816 130977 549.095245796861 655.220539730856 478.160304229077 520.300940697877 169.634139059855 170.900917393483 71.0254216838901 85.7150548699705 75.1073294604269 82.00005661755 50.5275850024562 56.8038222816919 24.7168214430942 23.6335460647634 14.3489761105395 10.8458756873409 449.504108081691
"12" "Vertebrae12" 69318585 77758875.7139443 3639572.35287474 1612504.62407047 3022614 2834748 143766 58653 559.937910347159 653.557718562395 609.92466241454 456.186078155313 176.26773124696 176.48141550044 158.999502637509 46.4900195570806 78.1857041000998 82.1259466450332 70.5312979109282 45.055284301068 23.073352432901 22.3217715745137 21.8613458973251 3.96370749024688 552.985293872998
"13" "Vertebrae13" 78551802 81248135.8159262 8880985.55286467 3414113.82096063 3222387 2745666 351036 126567 580.195624525535 687.021727463744 589.997712598325 496.682964737003 184.27377231823 186.651555053119 131.173189584004 75.2920927631366 88.1403284827227 95.4263000332667 67.8332562825239 53.3509726457467 29.4113146105283 28.4528020404079 15.7722054466188 8.56709841719417 485.346189762092
"14" "Vertebrae14" 59011092 57795009.2295077 7559474.12083715 5420513.0764805 2690982 2200149 290619 201537 529.070963566495 626.229928242055 563.729047974731 542.442244260238 158.128302986824 162.799933231017 113.054967609597 116.290553795091 71.3046175611591 76.4991923376881 64.0499245241042 59.242628200934 19.1192448415065 18.0556607905549 15.1023885797799 19.2993414350435 529.157118871982
"15" "Vertebrae15" 99101961 98576674.9111895 11305327.0528421 8397933.92682647 4347378 3634281 431739 301203 554.857854871643 650.728074438167 602.235139888283 620.69775660627 171.39154159959 171.521815266775 148.228094085303 184.823570288601 81.345228010289 86.0771838240105 74.3563329604988 73.6887203151574 20.3128964995008 18.0392833009182 24.0011518466933 25.7781590335315 615.587483020118
"16" "Vertebrae16" 71439354 74522106.5128632 5458709.16911455 5188304.68900917 3173436 2772567 207711 194040 550.986732588412 653.439372909145 529.814963633404 551.437694331588 166.902120677707 169.313233696383 100.416996762402 104.984112681277 74.6797143533849 79.4643027805015 58.1233855030402 59.7671570316161 19.7325611943081 18.9208748877608 11.6306550699408 11.9198360863854 442.563926606078
"17" "Vertebrae17" 68077611 60603984 4176711 3408048 3035403 2680839 198450 162288 530.855962221339 541.9593228812 454.551769359648 423.623759188444 162.729060315919 165.499624693587 114.741332910165 73.7772967755568 72.9858300433355 75.8491943196005 57.5745483862571 51.8616974202146 24.1507479512291 24.1758876698226 17.115690174906 8.49422634594147 494.339807161182
"18" "Vertebrae18" 62974800 55362258 3972969 3509919 2908836 2548980 189189 165816 531.729124883638 542.63084229847 441.818113508318 465.470099159744 159.202224481705 162.460134410112 89.1868574506312 116.071507540003 69.6919527122284 72.6447057587508 52.3046236513706 56.382809703014 17.4821139783095 16.5203431585877 11.7883459648288 15.6318495191114 551.393977942484
"19" "Vertebrae19" 63836073 59001831 3306177 1528065 2793294 2563092 157437 72765 559.833939060899 571.012138470194 432.382624185514 403.978247993608 178.587148555503 179.573831418571 94.9474728018647 59.7124083425039 77.5276768418327 80.8050011419523 53.5160784812374 48.1067456767028 22.1260355209159 20.9898715624424 11.8329629242562 8.61276379522745 427.467464115896
"20" "Vertebrae20" 42091245 36914346 1741068 3435831 1934667 1690794 82908 163611 515.550668601582 528.888531459718 393.951001632366 433.868771129022 155.625473053308 157.990238077281 57.1142349283884 104.091267667466 65.8699950765663 68.9775778938754 46.005057520146 53.0505627987852 17.8221977774082 17.0418007908722 7.3302124461647 14.6598730835054 330.749850877339
"21" "Vertebrae21" 55056645 49027734 2963520 2926476 2488563 2201472 141120 139356 528.064160720258 540.617687652507 439.109738349152 413.68911110948 163.492065733374 166.334672340986 95.2141612005082 74.9219946578252 71.0368811898149 74.2226236759959 55.5539201303226 50.7340851614274 20.0810407046694 19.4525374016637 13.7024111613011 11.3870488938097 466.824608144069
"22" "Vertebrae22" 51806034 43452612 4926852 3454353 2428146 2037420 234612 164493 496.09935702651 506.023086726274 453.135718234643 431.248810802143 135.829612552858 138.826132324453 114.105590134892 88.786960403205 62.6811843951766 64.5135398164009 58.4004738024493 51.2852206560547 16.3360901565482 16.1270877870592 16.383898561722 12.0145760255419 518.429978232026
