# Supplementary material for: MicroCT-based phenomics in the zebrafish skeleton reveals virtues of deep phenotyping in a distributed organ system
Source: eLife. 2017 Sep 8;6:e26014. doi: 10.7554/eLife.26014 (PMC5606849; doi:10.7554/eLife.26014)
Supplement: Figure 9—source data 1. — See legend for Figure 2—source data 1 for a listing of phenotypic measures and their abbreviations. [file elife-26014-fig9-data1.zip]

Archive with 41 entries (38 files):
- Figure 9--Source Data/
- Figure 9--Source Data/.DS_Store
- __MACOSX/
- __MACOSX/Figure 9--Source Data/
- __MACOSX/Figure 9--Source Data/._.DS_Store
- Figure 9--Source Data/.Rapp.history
- Figure 9--Source Data/FishCut R Analysis opallus.R
- __MACOSX/Figure 9--Source Data/._FishCut R Analysis opallus.R
- Figure 9--Source Data/FishCut R Analysis plod2.R
- __MACOSX/Figure 9--Source Data/._FishCut R Analysis plod2.R
- Figure 9--Source Data/op1.txt
- __MACOSX/Figure 9--Source Data/._op1.txt
- Figure 9--Source Data/op1_bc.txt
- Figure 9--Source Data/op2.txt
- __MACOSX/Figure 9--Source Data/._op2.txt
- Figure 9--Source Data/op2_bc.txt
- __MACOSX/Figure 9--Source Data/._op2_bc.txt
- Figure 9--Source Data/op3.txt
- __MACOSX/Figure 9--Source Data/._op3.txt
- Figure 9--Source Data/op3_bc.txt
- Figure 9--Source Data/op4.txt
- __MACOSX/Figure 9--Source Data/._op4.txt
- Figure 9--Source Data/op4_bc.txt
- Figure 9--Source Data/op5.txt
- __MACOSX/Figure 9--Source Data/._op5.txt
- Figure 9--Source Data/op5_bc.txt
- Figure 9--Source Data/wt1.txt
- __MACOSX/Figure 9--Source Data/._wt1.txt
- Figure 9--Source Data/wt1_bc.txt
- Figure 9--Source Data/wt2.txt
- __MACOSX/Figure 9--Source Data/._wt2.txt
- Figure 9--Source Data/wt2_bc.txt
- Figure 9--Source Data/wt3.txt
- __MACOSX/Figure 9--Source Data/._wt3.txt
- Figure 9--Source Data/wt3_bc.txt
- Figure 9--Source Data/wt4.txt
- __MACOSX/Figure 9--Source Data/._wt4.txt
- Figure 9--Source Data/wt4_bc.txt
- Figure 9--Source Data/wt5.txt
- __MACOSX/Figure 9--Source Data/._wt5.txt
- Figure 9--Source Data/wt5_bc.txt
