# Supplementary material for: MicroCT-based phenomics in the zebrafish skeleton reveals virtues of deep phenotyping in a distributed organ system
Source: eLife. 2017 Sep 8;6:e26014. doi: 10.7554/eLife.26014 (PMC5606849; doi:10.7554/eLife.26014)
Supplement: Figure 9—source data 1. — See legend for Figure 2—source data 1 for a listing of phenotypic measures and their abbreviations. [file elife-26014-fig9-data1.zip › Figure 9--Source Data/wt2_bc.txt]

-0.511827 -0.5914985 1.185176 1.810597 2.286634 2.288626 1.435145 0.1683683 0.7280604 -0.2011082 -0.2947222 -0.6452768 -0.3305744 -0.6442809 -0.9789011 -1.372279
1.407598 1.75482 1.327089 1.439672 1.351414 1.19427 0.8817058 0.3366553 0.1343064 -1.002938 -0.9719395 -0.969141 -0.9514893 -0.9678494 -1.003799 -1.014562
1.986882 2.059514 1.015769 1.427349 0.5745979 -0.245872 -0.5417792 -0.1866905 -1.257337 -1.020611 -0.8807274 -1.171254 -0.6762824 -0.8807274 -0.8376863 -1.144354
1.028129 1.027151 0.7395447 0.8661172 0.8484637 0.7599947 0.6851574 0.5359892 0.5704841 0.5336666 0.6226774 0.6586174 0.5352012 0.6449229 0.549962 0.6205716
1.676363 1.383605 1.535262 1.544616 1.384702 1.27277 1.208698 1.092337 1.156634 -0.1526903 0.6234521 0.3533669 0.4142277 0.382044 0.3545334 0.2354886
0.9786951 0.8755453 1.262562 1.209249 0.8587154 0.7394716 0.3082581 0.7150631 0.616824 0.8292324 0.6370442 0.7773952 0.7379556 0.8908877 0.7858733 0.511415
1.948247 0.9053575 0.5766202 0.6624531 0.5668073 0.2857847 -0.01941499 -0.5799277 -0.6726741 -0.6959831 -0.719555 -0.656436 -0.745622 -0.5679182 -0.78204 -0.6977331
1.649723 1.1708 0.7167404 0.7794473 0.7887311 0.7774142 0.7658418 0.6647487 1.07469 -1.08403 -0.2603811 -0.5154216 -1.070168 -0.7661552 -1.019786 -1.178565
1.220458 0.7010177 1.981435 2.194487 0.2145101 -0.4746263 -1.714064 -0.3839965 -1.123667 -0.3212227 -0.3264591 -0.6262447 0.3221848 -0.1048748 -0.02366454 -0.4504996
-2.232316 0.08819215 -0.739836 0.4100129 0.7465889 1.713069 0.5548079 1.194507 1.043531 0.4527869 0.5618305 0.07040551 0.4658325 -0.2266917 -0.3510672 -0.8478109
