# Supplementary material for: MicroCT-based phenomics in the zebrafish skeleton reveals virtues of deep phenotyping in a distributed organ system
Source: eLife. 2017 Sep 8;6:e26014. doi: 10.7554/eLife.26014 (PMC5606849; doi:10.7554/eLife.26014)
Supplement: Figure 9—source data 1. — See legend for Figure 2—source data 1 for a listing of phenotypic measures and their abbreviations. [file elife-26014-fig9-data1.zip › Figure 9--Source Data/wt3_bc.txt]

-0.9360777 -0.7657799 -0.04475297 0.3944361 0.1862943 0.7001754 0.2819001 -0.1513136 -0.6542398 -0.5705847 -0.119445 -0.2947222 -0.07761745 -0.4152254 -0.8354924 -0.6691782
0.3887494 0.2849918 0.2419388 0.1670267 0.1485139 0.1078288 -0.2049509 -0.4122509 -0.3065559 -1.025756 -1.006597 -1.044268 -0.9777516 -0.9590236 -0.9637594 -0.9926049
0.8974058 1.349337 0.6768204 0.7629025 0.5638377 -0.3561646 -0.2270415 -0.8887976 -0.9775697 -0.9533591 -1.475232 -1.499442 -1.171254 -1.152424 -1.028681 -0.7220135
0.04601182 -0.2352822 -0.4007082 -0.4080093 -0.4187342 -0.3926616 -0.4386309 -0.600136 -0.6168506 -0.6735687 -0.6116543 -0.6491549 -0.6525911 -0.6407415 -0.7372826 -0.6740047
-0.05952255 -0.6500541 -0.6883429 -0.698971 -0.6906828 -0.7010603 -0.727373 -0.8849727 -0.3248738 -1.235212 -1.230469 -1.099986 -1.079589 -0.7989734 -0.8360592 -0.9966708
-0.5620082 -0.9956047 -0.8060156 -0.81498 -0.9555494 -0.8514623 -0.8915843 -0.9867343 -0.9298439 -0.9835696 -1.019685 -0.9823854 -0.728034 -0.6812037 -0.587332 -0.2268077
3.63244 1.678979 1.21218 0.9372266 0.8798003 0.8082223 0.6021246 -0.114418 -0.3550261 -0.3605828 -0.3048462 -0.5781101 -0.4372895 -0.2330809 -0.5733807 -0.4048882
0.7829165 -0.7125445 -0.8230614 -0.707584 -0.4107431 -0.7490679 -0.700731 -1.107359 1.717693 -1.241996 -0.3482689 -0.07505537 0.7470207 0.2965281 0.4534331 -0.3760387
1.750749 -0.8962816 0.5601673 -0.6032915 -0.4732901 -1.100881 -0.3246028 -1.2249 -0.5734966 -0.5175954 -1.264115 -1.013198 0.2071336 0.05645854 0.2988327 1.33768
-3.252709 -2.080922 -1.195241 -0.8611302 -0.8593443 -0.4715062 -0.1714498 0.1332843 0.1279691 0.07419526 0.3316512 -0.2294743 0.02017981 -0.1953911 -0.4876266 -0.3548693
