# Supplementary material for: MicroCT-based phenomics in the zebrafish skeleton reveals virtues of deep phenotyping in a distributed organ system
Source: eLife. 2017 Sep 8;6:e26014. doi: 10.7554/eLife.26014 (PMC5606849; doi:10.7554/eLife.26014)
Supplement: Figure 9—source data 1. — See legend for Figure 2—source data 1 for a listing of phenotypic measures and their abbreviations. [file elife-26014-fig9-data1.zip › Figure 9--Source Data/wt4_bc.txt]

-0.4082541 0.263974 1.654241 1.448091 1.977907 1.511829 1.032804 0.7659044 0.4950213 -0.8593939 -0.1035107 -0.5018681 -0.7199688 -1.041642 -1.22887 -1.606314
1.461844 1.32795 1.199437 1.311805 1.40114 1.454956 1.003546 0.5181236 0.8913927 -1.055893 -0.9489061 -0.9452466 -0.9446008 -0.9489061 -0.9872233 -0.9775363
1.362787 1.89273 1.696355 0.8570548 1.07226 0.7629025 -0.3158137 0.3405623 -0.6789725 -0.8403764 -0.7381539 -0.4261063 -0.009146222 -0.2512521 -0.3803752 -0.5955805
-0.4648908 -0.8166314 -0.7613541 -0.7410854 -0.7417372 -0.7784004 -0.7741225 -0.8709833 -0.8781986 -1.022947 -0.8122982 -0.8433307 -0.9291494 -0.8647267 -0.9133007 -0.8963421
-0.3098611 -0.4497146 -0.3251157 -0.3035076 -0.2292099 -0.3574555 -0.4520299 -0.381296 -0.07592789 -1.582419 -1.003654 -0.8069183 -0.761472 -1.054585 -1.085282 -1.052544
-0.5073596 -0.5040189 -0.2664694 -0.3532785 -0.5172535 -0.6243077 -1.002848 -0.8121714 -0.8640039 -0.9637168 -0.4911157 -0.8167046 -0.6762553 -0.6394103 -0.730527 -0.8497776
1.751054 0.3206821 0.2236861 0.07939834 0.1346651 -0.2741862 -0.08650069 -0.3337536 -0.7202551 -1.166008 -0.683598 -0.7548836 -1.010249 -0.846552 -1.112485 -1.062001
1.352892 0.6386373 0.456102 1.138907 1.263673 1.083896 0.8631604 1.267151 2.346765 -1.691544 -0.6228008 -0.8378593 -0.5521514 -1.060824 -1.432425 -1.120435
1.251201 1.501381 1.921411 1.582724 -0.01673669 1.382004 -1.105586 -0.4573533 -0.4892278 -0.8541592 1.099184 0.3271404 0.375052 0.393677 -0.2793959 -0.5426282
-1.837057 -0.4641481 0.4256878 0.4319176 1.383759 1.234519 0.9335541 1.605017 1.841346 0.6342717 0.8527282 0.7910141 0.5174772 0.01179196 0.2667892 -0.5776741
