# Supplementary material for: MicroCT-based phenomics in the zebrafish skeleton reveals virtues of deep phenotyping in a distributed organ system
Source: eLife. 2017 Sep 8;6:e26014. doi: 10.7554/eLife.26014 (PMC5606849; doi:10.7554/eLife.26014)
Supplement: Figure 9—source data 1. — See legend for Figure 2—source data 1 for a listing of phenotypic measures and their abbreviations. [file elife-26014-fig9-data1.zip › Figure 9--Source Data/wt5_bc.txt]

-0.9589832 -0.9310982 -0.07363388 0.3316948 0.7698879 0.5647339 0.610545 -0.7518374 -0.3226073 -1.032679 -1.014753 -1.050605 -1.540585 -1.92002 -1.771632 -1.856283
1.63664 1.436659 1.436659 1.613176 1.699066 1.710691 1.257128 0.4365382 0.08027494 -1.048358 -0.9101584 -0.9232896 -0.9598846 -0.9542877 -0.965051 -1.00057
1.217524 1.042669 1.276705 1.239044 0.7144813 0.5154165 -0.1678601 -0.2916031 -0.4637673 -1.050201 -0.6224811 -0.5606096 -0.8296161 -0.8000254 -0.4583871 -0.8618969
-0.3358931 -0.8489878 -1.019792 -0.9191864 -0.940116 -0.9353528 -0.8695017 -0.9961253 -1.112054 -0.9379781 -0.9505882 -1.061958 -1.050692 -0.9650835 -1.032465 -1.035299
-0.3210466 -0.507535 -0.3670724 -0.2863545 -0.2530074 -0.3850672 -0.4484835 -0.5440372 -0.6492206 -1.514728 -1.213813 -0.9839629 -1.113258 -0.8511564 -1.122178 -1.123059
-0.8741688 -0.706689 -0.6585668 -0.69637 -0.7415475 -1.006309 -1.073045 -0.9871118 -0.801871 -0.8350009 -1.006096 -0.8670513 -0.742526 -0.670472 -0.7536452 -0.8593326
2.348902 -0.04006834 -0.5032202 -0.1959903 -0.06476593 -0.1050697 0.009273823 -0.8034119 -0.9623615 -0.7519917 -0.7752934 -1.161448 -0.8345037 -1.008521 -0.9830129 -1.021112
1.727465 0.6384275 0.8809299 1.076902 1.667982 1.575017 1.309849 1.096036 0.6298102 -1.518881 -0.9426088 -0.8752582 -0.8900605 -0.6922095 -0.758203 -1.127688
0.5402291 -0.1980935 0.2217397 -0.04318377 -1.134064 -1.353138 -1.415388 -1.086884 -1.395728 -1.210529 -0.8383568 0.09363162 -0.1760923 0.08694609 -0.559991 -0.3171174
-2.060638 -1.043685 0.3567847 0.2670909 0.9799574 0.6421507 1.065447 0.9577731 2.085218 0.5692462 0.6163644 0.8400987 -0.2243476 -0.5260198 -0.2526895 -0.3150678
